# Supplementary material for: Synthesis, crystal structure and thermal properties of the dinuclear complex bis­(μ-4-methylpyridine N-oxide-κ2 O:O)bis­[(methanol-κO)(4-methylpyridine N-oxide-κO)bis­(thio­cyanato-κN)cobalt(II)]
Source: Acta Crystallogr E Crystallogr Commun. 2024 Apr 18;80(Pt 5):481–5. doi: 10.1107/S2056989024003128 (PMC11074567; doi:10.1107/S2056989024003128)
Supplement: Supplementary file 1 [file e-80-00481-sup1.cif]

##############################################################################
#                                                                            #
# This CIF contains the data in a paper accepted for publication in          #
# Acta Crystallographica Section E. It conforms to the requirements of       #
# Notes for Authors for Acta Crystallographica Section E, and has been       #
# peer reviewed under the auspices of the IUCr Commission on Journals.       #
#                                                                            #
# Full details of the Crystallographic Information File format               #
# are given in the paper "The Crystallographic Information File (CIF):       #
# a New Standard Archive File for Crystallography" by S. R. Hall, F. H.      #
# Allen and I. D. Brown [Acta Cryst. (1991), A47, 655-685].                  #
#                                                                            #
# The current version of the core CIF dictionary is obtainable from          #
# ftp://ftp.iucr.org/pub/cif_core.dic.                                       #
#                                                                            #
# Software is freely available for graphical display of the structure(s)     #
# in this CIF. For information consult the CIF software page                 #
# http://www.iucr.org/resources/cif/software.                                #
#                                                                            #
# This file may be used for bona fide research purposes within the           #
# scientific community so long as proper attribution is given to the journal # 
# article from which it was obtained.                                        #
#                                                                            #
##############################################################################
data_1
_audit_creation_method
;
Olex2 1.3-ac4
(compiled 2020.11.27 svn.r5f609507 for Rigaku Oxford Diffraction, GUI svn.r6214)
;
_journal_date_recd_electronic     2024-04-09
_journal_date_accepted     2024-04-10
_journal_name_full     'Acta Crystallographica, Section E'
_journal_year     2024
_journal_volume     80
_journal_issue      5
_journal_page_first     0
_journal_page_last     0
_journal_paper_category     GM
_journal_paper_doi     10.1107/S2056989024003128
_journal_coeditor_code     JP2005
_publ_contact_author_name     'Christian N\"ather'
_publ_contact_author_address
;
Institut f\"ur Anorganische Chemie
Universit\"at Kiel
;
_publ_contact_author_email     cnaether@ac.uni-kiel.de
_publ_contact_author_fax     ?
_publ_contact_author_phone     ?
_publ_section_title
;\
Synthesis, crystal structure and thermal properties of the dinuclear complex
bis(\m-4-methylpyridine
<i>N</i>-oxide-\k^2^<i>O</i>:<i>O</i>)bis[(methanol-\k<i>O</i>)(4-\
methylpyridine
<i>N</i>-oxide-\k<i>O</i>)bis(thiocyanato-\k<i>N</i>)cobalt(II)]
;
_publ_section_title_footnote     .
loop_
    _publ_author_name
    _publ_author_footnote
    _publ_author_address
    'N\"ather, Christian' .
;
Institut f\"ur Anorganische Chemie
Universit\"at Kiel
Germany
;
    'Jess, Inke' .
;
Institut f\"ur Anorganische Chemie
Universit\"at Kiel
Germany
;
_publ_section_synopsis
;
Reaction of Co(NCS)~2~ with 4-methylpyridine <i>N</i>-oxide in methanol leads
to the formation of Co~2~(NCS)~4~(4-methylpyridine
<i>N</i>-oxide)~4~(methanol)~2~, in which the Co^II^ cations are linked by
pairs of \m-1,1-bridging 4-methylpyridine <i>N</i>-oxide coligands into
centrosymmetric dinuclear units.
;
_chemical_name_systematic
;\
Bis(\m-4-methylpyridine
<i>N</i>-oxide-\k^2^<i>O</i>:<i>O</i>)bis[(methanol-\k<i>O</i>)(4-\
methylpyridine <i>N</i>-oxide-\k<i>O</i>)bis(thiocyanato-\k<i>N</i>)cobalt(II)]
;
_chemical_name_common     ?
_chemical_formula_moiety     'C30 H36 Co2 N8 O6 S4'
_chemical_formula_sum     'C30 H36 Co2 N8 O6 S4'
_chemical_formula_iupac     '[Co2 (N C S)4 (C6 H7 N1 O1)4 (C1 H4 O1)2]'
_chemical_formula_weight     850.77
_chemical_melting_point     ?
_space_group_crystal_system     monoclinic
_space_group_name_H-M_alt     'P 1 21/n 1'
_space_group_name_Hall     '-P 2yn'
loop_
    _space_group_symop_operation_xyz
    'x, y, z'
    '-x+1/2, y+1/2, -z+1/2'
    '-x, -y, -z'
    'x-1/2, -y-1/2, z-1/2'
_cell_length_a     11.46665(13)
_cell_length_b     12.37103(15)
_cell_length_c     13.58185(17)
_cell_angle_alpha     90
_cell_angle_beta     97.0894(11)
_cell_angle_gamma     90
_cell_volume     1911.91(4)
_cell_formula_units_Z     2
_cell_measurement_reflns_used     9687
_cell_measurement_theta_min     4.7590
_cell_measurement_theta_max     80.1060
_cell_measurement_temperature     100.00(10)
_exptl_crystal_description     block
_exptl_crystal_colour     violet
_exptl_crystal_size_max     0.21
_exptl_crystal_size_mid     0.14
_exptl_crystal_size_min     0.1
_exptl_crystal_density_diffrn     1.478
_exptl_crystal_density_meas     ?
_exptl_crystal_density_method     ?
_exptl_crystal_F_000     876
_exptl_absorpt_coefficient_mu     9.269
_exptl_absorpt_correction_type     multi-scan
_exptl_absorpt_process_details
;
(CrysAlisPro; Rigaku OD, 2023)
;
_exptl_absorpt_correction_T_min     0.52882
_exptl_absorpt_correction_T_max     1.00000
_diffrn_ambient_temperature     100.00(10)
_diffrn_source     'micro-focus sealed X-ray tube'
_diffrn_radiation_type     'Cu K\a'
_diffrn_radiation_wavelength     1.54184
_diffrn_radiation_monochromator     mirror
_diffrn_measurement_device_type     'XtaLAB Synergy, Dualflex, HyPix'
_diffrn_measurement_device     'four-circle diffractometer'
_diffrn_measurement_method     '\w scans'
_diffrn_detector     'Hybrid Pixel Array Detector'
_diffrn_detector_area_resol_mean     10.0000
_diffrn_reflns_number     13370
_diffrn_reflns_av_R_equivalents     0.0239
_diffrn_reflns_av_unetI/netI     0.0181
_diffrn_reflns_theta_min     4.767
_diffrn_reflns_theta_max     80.567
_diffrn_reflns_theta_full     67.684
_diffrn_measured_fraction_theta_max     0.979
_diffrn_measured_fraction_theta_full     1.000
_diffrn_reflns_limit_h_min     -14
_diffrn_reflns_limit_h_max     14
_diffrn_reflns_limit_k_min     -14
_diffrn_reflns_limit_k_max     15
_diffrn_reflns_limit_l_min     -16
_diffrn_reflns_limit_l_max     17
_diffrn_radiation_probe     x-ray
_refine_special_details     ?
_reflns_number_total     4111
_reflns_number_gt     3945
_reflns_threshold_expression     'I > 2\s(I)'
_refine_ls_structure_factor_coef     Fsqd
_refine_ls_matrix_type     full
_refine_ls_R_factor_all     0.0385
_refine_ls_R_factor_gt     0.0376
_refine_ls_wR_factor_gt     0.1024
_refine_ls_wR_factor_ref     0.1030
_refine_ls_goodness_of_fit_ref     1.087
_refine_ls_restrained_S_all     1.087
_refine_ls_number_reflns     4111
_refine_ls_number_parameters     231
_refine_ls_number_restraints     0
_refine_ls_hydrogen_treatment     mixed
_refine_ls_weighting_scheme     calc
_refine_ls_weighting_details
              'w=1/[\s^2^(Fo^2^)+(0.0563P)^2^+1.4735P] where P=(Fo^2^+2Fc^2^)/3'
_atom_sites_solution_hydrogens     geom
_atom_sites_solution_primary     dual
_atom_sites_solution_secondary     ?
_refine_ls_shift/su_max     0.001
_refine_ls_shift/su_mean     0.000
_refine_diff_density_max     0.666
_refine_diff_density_min     -0.570
_refine_ls_extinction_method     none
_refine_ls_extinction_coef     .
loop_
    _atom_type_symbol
    _atom_type_description
    _atom_type_scat_dispersion_real
    _atom_type_scat_dispersion_imag
    _atom_type_scat_source
    'C' 'C' 0.0181 0.0091
                         'International Tables Vol C Tables 4.2.6.8 and 6.1.1.4'
    'H' 'H' 0.0000 0.0000
                         'International Tables Vol C Tables 4.2.6.8 and 6.1.1.4'
    'Co' 'Co' -2.3653 3.6143
                         'International Tables Vol C Tables 4.2.6.8 and 6.1.1.4'
    'N' 'N' 0.0311 0.0180
                         'International Tables Vol C Tables 4.2.6.8 and 6.1.1.4'
    'O' 'O' 0.0492 0.0322
                         'International Tables Vol C Tables 4.2.6.8 and 6.1.1.4'
    'S' 'S' 0.3331 0.5567
                         'International Tables Vol C Tables 4.2.6.8 and 6.1.1.4'
_computing_data_collection
;
CrysAlisPro 1.171.42.90a (Rigaku OD, 2023)
;
_computing_cell_refinement
;
CrysAlisPro 1.171.42.90a (Rigaku OD, 2023)
;
_computing_data_reduction
;
CrysAlisPro 1.171.42.90a (Rigaku OD, 2023)
;
_computing_structure_solution
;
<i>SHELXT2014/5</i> (Sheldrick, 2015a)
;
_computing_structure_refinement
;
<i>SHELXL2016/6</i> (Sheldrick, 2015b)
;
_computing_molecular_graphics
;
DIAMOND (Brandenburg & Putz, 1999) and XP in SHELXTL-PC (Sheldrick,
2008)
;
_computing_publication_material
;
Publcif (Westrip, 2010)
;
loop_
    _atom_site_type_symbol
    _atom_site_label
    _atom_site_fract_x
    _atom_site_fract_y
    _atom_site_fract_z
    _atom_site_U_iso_or_equiv
    _atom_site_adp_type
    _atom_site_calc_flag
    _atom_site_occupancy
    _atom_site_disorder_assembly
    _atom_site_disorder_group
    Co Co1 0.52596(3) 0.09188(3) 0.59292(2) 0.02238(11) Uani d 1 . .
    N N1 0.68049(16) 0.13883(15) 0.67419(14) 0.0275(4) Uani d 1 . .
    C C1 0.77744(19) 0.15936(17) 0.70365(15) 0.0251(4) Uani d 1 . .
    S S1 0.91377(5) 0.18723(5) 0.74606(5) 0.03513(15) Uani d 1 . .
    N N2 0.41432(16) 0.18148(15) 0.67148(14) 0.0289(4) Uani d 1 . .
    C C2 0.3463(2) 0.24201(18) 0.69672(16) 0.0293(4) Uani d 1 . .
    S S2 0.25069(6) 0.32838(5) 0.72994(5) 0.04178(17) Uani d 1 . .
    O O11 0.53273(15) 0.20122(12) 0.47994(11) 0.0309(3) Uani d 1 . .
    N N11 0.58635(16) 0.29720(15) 0.49406(13) 0.0272(4) Uani d 1 . .
    C C11 0.5698(2) 0.3592(2) 0.57280(18) 0.0364(5) Uani d 1 . .
    H H11 0.520567 0.334127 0.619345 0.044 Uiso calc 1 . .
    C C12 0.6237(3) 0.4587(2) 0.58635(19) 0.0393(6) Uani d 1 . .
    H H12 0.612097 0.501094 0.642635 0.047 Uiso calc 1 . .
    C C13 0.6944(2) 0.4972(2) 0.51892(17) 0.0339(5) Uani d 1 . .
    C C14 0.7098(2) 0.4312(2) 0.43895(18) 0.0357(5) Uani d 1 . .
    H H14 0.758612 0.454784 0.391503 0.043 Uiso calc 1 . .
    C C15 0.6552(2) 0.3316(2) 0.42736(17) 0.0322(5) Uani d 1 . .
    H H15 0.666465 0.287397 0.372102 0.039 Uiso calc 1 . .
    C C16 0.7506(3) 0.6070(2) 0.53342(19) 0.0409(6) Uani d 1 . .
    H H16A 0.814718 0.613082 0.492246 0.061 Uiso calc 1 . .
    H H16B 0.781897 0.616432 0.603361 0.061 Uiso calc 1 . .
    H H16C 0.691764 0.663039 0.514100 0.061 Uiso calc 1 . .
    O O21 0.39294(13) 0.02026(13) 0.49327(12) 0.0287(3) Uani d 1 . .
    N N21 0.28216(15) 0.05826(15) 0.48253(13) 0.0242(3) Uani d 1 . .
    C C21 0.21856(19) 0.04578(18) 0.55877(17) 0.0283(4) Uani d 1 . .
    H H21 0.248923 0.004642 0.615235 0.034 Uiso calc 1 . .
    C C22 0.1092(2) 0.09302(19) 0.55439(18) 0.0310(5) Uani d 1 . .
    H H22 0.064668 0.084973 0.608466 0.037 Uiso calc 1 . .
    C C23 0.0632(2) 0.15256(19) 0.47132(18) 0.0316(5) Uani d 1 . .
    C C24 0.1299(2) 0.15751(19) 0.39241(18) 0.0325(5) Uani d 1 . .
    H H24 0.099213 0.193206 0.332881 0.039 Uiso calc 1 . .
    C C25 0.2396(2) 0.11137(18) 0.39968(17) 0.0297(4) Uani d 1 . .
    H H25 0.285208 0.117040 0.346108 0.036 Uiso calc 1 . .
    C C26 -0.0518(2) 0.2114(2) 0.4683(2) 0.0418(6) Uani d 1 . .
    H H26A -0.068918 0.248973 0.404593 0.063 Uiso calc 0.5 . .
    H H26B -0.046939 0.264182 0.522437 0.063 Uiso calc 0.5 . .
    H H26C -0.114632 0.159457 0.475782 0.063 Uiso calc 0.5 . .
    H H26D -0.084742 0.199435 0.530615 0.063 Uiso calc 0.5 . .
    H H26E -0.106720 0.184226 0.412771 0.063 Uiso calc 0.5 . .
    H H26F -0.039027 0.288951 0.459426 0.063 Uiso calc 0.5 . .
    O O31 0.49549(16) -0.04034(13) 0.68691(12) 0.0340(4) Uani d 1 . .
    H H31 0.495536 -0.104304 0.666149 0.061(11) Uiso calc 1 . .
    C C31 0.5284(2) -0.0392(2) 0.79179(18) 0.0373(5) Uani d 1 . .
    H H31A 0.611351 -0.059417 0.806657 0.056 Uiso calc 1 . .
    H H31B 0.479797 -0.090838 0.823227 0.056 Uiso calc 1 . .
    H H31C 0.516711 0.033542 0.817470 0.056 Uiso calc 1 . .
loop_
    _atom_site_aniso_label
    _atom_site_aniso_U_11
    _atom_site_aniso_U_22
    _atom_site_aniso_U_33
    _atom_site_aniso_U_12
    _atom_site_aniso_U_13
    _atom_site_aniso_U_23
    Co1 0.02249(18) 0.02112(18) 0.02309(18) -0.00307(12) 0.00103(12)
                                                                    -0.00346(12)
    N1 0.0264(9) 0.0278(9) 0.0269(9) -0.0040(7) -0.0024(7) -0.0050(7)
    C1 0.0333(11) 0.0209(9) 0.0213(9) 0.0016(8) 0.0046(8) -0.0018(7)
    S1 0.0250(3) 0.0377(3) 0.0412(3) -0.0034(2) -0.0017(2) -0.0031(2)
    N2 0.0284(9) 0.0286(9) 0.0302(9) 0.0000(7) 0.0059(7) -0.0062(7)
    C2 0.0368(11) 0.0288(11) 0.0222(10) -0.0063(9) 0.0032(8) 0.0025(8)
    S2 0.0547(4) 0.0415(3) 0.0316(3) 0.0200(3) 0.0152(3) 0.0069(2)
    O11 0.0412(9) 0.0245(7) 0.0257(7) -0.0083(6) -0.0016(6) 0.0000(6)
    N11 0.0324(9) 0.0234(9) 0.0245(8) -0.0032(7) -0.0013(7) 0.0025(7)
    C11 0.0514(14) 0.0278(11) 0.0316(12) -0.0054(10) 0.0113(10) -0.0004(9)
    C12 0.0575(16) 0.0279(12) 0.0338(12) -0.0083(11) 0.0102(11) -0.0009(9)
    C13 0.0397(12) 0.0307(11) 0.0296(11) -0.0060(10) -0.0028(9) 0.0058(9)
    C14 0.0378(12) 0.0380(12) 0.0308(12) -0.0095(10) 0.0022(10) 0.0034(10)
    C15 0.0339(11) 0.0345(12) 0.0275(11) -0.0022(9) 0.0008(9) -0.0001(9)
    C16 0.0539(16) 0.0353(13) 0.0318(12) -0.0149(11) -0.0009(11) 0.0051(10)
    O21 0.0207(7) 0.0321(8) 0.0322(8) -0.0013(6) -0.0005(6) -0.0131(6)
    N21 0.0197(8) 0.0234(8) 0.0291(9) -0.0031(7) 0.0012(6) -0.0051(7)
    C21 0.0262(10) 0.0288(11) 0.0293(10) -0.0052(8) 0.0010(8) 0.0013(8)
    C22 0.0243(10) 0.0362(12) 0.0329(12) -0.0039(8) 0.0052(9) -0.0026(9)
    C23 0.0273(10) 0.0302(11) 0.0358(12) -0.0021(9) -0.0026(9) -0.0072(9)
    C24 0.0369(12) 0.0274(11) 0.0317(11) -0.0010(9) -0.0012(9) -0.0008(9)
    C25 0.0330(11) 0.0275(10) 0.0288(11) -0.0044(9) 0.0046(9) -0.0033(9)
    C26 0.0310(12) 0.0459(15) 0.0467(15) 0.0076(11) -0.0025(10) -0.0067(12)
    O31 0.0465(9) 0.0235(8) 0.0328(8) -0.0070(7) 0.0085(7) -0.0028(6)
    C31 0.0445(13) 0.0345(12) 0.0330(12) -0.0045(10) 0.0053(10) 0.0029(10)
_geom_special_details
;
 All esds (except the esd in the dihedral angle between two l.s. planes)
 are estimated using the full covariance matrix.  The cell esds are taken
 into account individually in the estimation of esds in distances, angles
 and torsion angles; correlations between esds in cell parameters are only
 used when they are defined by crystal symmetry.  An approximate (isotropic)
 treatment of cell esds is used for estimating esds involving l.s. planes.
;
loop_
    _geom_bond_atom_site_label_1
    _geom_bond_atom_site_label_2
    _geom_bond_site_symmetry_2
    _geom_bond_distance
    _geom_bond_publ_flag
    Co1 N1 . 2.0525(18) y
    Co1 N2 . 2.0840(18) y
    Co1 O11 . 2.0543(16) y
    Co1 O21 . 2.1057(15) y
    Co1 O21 3_656 2.1043(15) y
    Co1 O31 . 2.1301(16) y
    N1 C1 . 1.162(3) ?
    C1 S1 . 1.635(2) ?
    N2 C2 . 1.163(3) ?
    C2 S2 . 1.634(2) ?
    O11 N11 . 1.340(2) ?
    N11 C11 . 1.348(3) ?
    N11 C15 . 1.342(3) ?
    C11 H11 . 0.9500 ?
    C11 C12 . 1.379(3) ?
    C12 H12 . 0.9500 ?
    C12 C13 . 1.380(3) ?
    C13 C14 . 1.388(4) ?
    C13 C16 . 1.506(3) ?
    C14 H14 . 0.9500 ?
    C14 C15 . 1.382(3) ?
    C15 H15 . 0.9500 ?
    C16 H16A . 0.9800 ?
    C16 H16B . 0.9800 ?
    C16 H16C . 0.9800 ?
    O21 N21 . 1.345(2) ?
    N21 C21 . 1.347(3) ?
    N21 C25 . 1.342(3) ?
    C21 H21 . 0.9500 ?
    C21 C22 . 1.378(3) ?
    C22 H22 . 0.9500 ?
    C22 C23 . 1.395(3) ?
    C23 C24 . 1.393(3) ?
    C23 C26 . 1.503(3) ?
    C24 H24 . 0.9500 ?
    C24 C25 . 1.373(3) ?
    C25 H25 . 0.9500 ?
    C26 H26A . 0.9800 ?
    C26 H26B . 0.9800 ?
    C26 H26C . 0.9800 ?
    C26 H26D . 0.9800 ?
    C26 H26E . 0.9800 ?
    C26 H26F . 0.9800 ?
    O31 H31 . 0.8400 ?
    O31 C31 . 1.428(3) ?
    C31 H31A . 0.9800 ?
    C31 H31B . 0.9800 ?
    C31 H31C . 0.9800 ?
loop_
    _geom_angle_atom_site_label_1
    _geom_angle_atom_site_label_2
    _geom_angle_atom_site_label_3
    _geom_angle_site_symmetry_1
    _geom_angle_site_symmetry_3
    _geom_angle
    _geom_angle_publ_flag
    N1 Co1 N2 . . 96.79(7) y
    N1 Co1 O11 . . 96.07(7) y
    N1 Co1 O21 . 3_656 94.26(7) y
    N1 Co1 O21 . . 166.79(7) y
    N1 Co1 O31 . . 95.14(7) y
    N2 Co1 O21 . 3_656 167.69(7) y
    N2 Co1 O21 . . 96.37(7) y
    N2 Co1 O31 . . 86.85(7) y
    O11 Co1 N2 . . 96.57(7) y
    O11 Co1 O21 . . 83.57(6) y
    O11 Co1 O21 . 3_656 87.62(7) y
    O11 Co1 O31 . . 167.80(6) y
    O21 Co1 O21 3_656 . 72.53(6) y
    O21 Co1 O31 3_656 . 86.77(7) y
    O21 Co1 O31 . . 84.42(7) y
    C1 N1 Co1 . . 166.57(18) ?
    N1 C1 S1 . . 179.4(2) ?
    C2 N2 Co1 . . 165.94(18) ?
    N2 C2 S2 . . 178.8(2) ?
    N11 O11 Co1 . . 122.38(12) ?
    O11 N11 C11 . . 120.70(19) ?
    O11 N11 C15 . . 118.81(19) ?
    C15 N11 C11 . . 120.5(2) ?
    N11 C11 H11 . . 119.7 ?
    N11 C11 C12 . . 120.6(2) ?
    C12 C11 H11 . . 119.7 ?
    C11 C12 H12 . . 119.7 ?
    C11 C12 C13 . . 120.6(2) ?
    C13 C12 H12 . . 119.7 ?
    C12 C13 C14 . . 117.3(2) ?
    C12 C13 C16 . . 120.1(2) ?
    C14 C13 C16 . . 122.6(2) ?
    C13 C14 H14 . . 119.5 ?
    C15 C14 C13 . . 120.9(2) ?
    C15 C14 H14 . . 119.5 ?
    N11 C15 C14 . . 120.1(2) ?
    N11 C15 H15 . . 120.0 ?
    C14 C15 H15 . . 120.0 ?
    C13 C16 H16A . . 109.5 ?
    C13 C16 H16B . . 109.5 ?
    C13 C16 H16C . . 109.5 ?
    H16A C16 H16B . . 109.5 ?
    H16A C16 H16C . . 109.5 ?
    H16B C16 H16C . . 109.5 ?
    Co1 O21 Co1 3_656 . 107.47(6) ?
    N21 O21 Co1 . 3_656 130.26(12) ?
    N21 O21 Co1 . . 121.46(12) ?
    O21 N21 C21 . . 118.04(18) ?
    C25 N21 O21 . . 120.21(18) ?
    C25 N21 C21 . . 121.67(19) ?
    N21 C21 H21 . . 120.2 ?
    N21 C21 C22 . . 119.6(2) ?
    C22 C21 H21 . . 120.2 ?
    C21 C22 H22 . . 119.7 ?
    C21 C22 C23 . . 120.6(2) ?
    C23 C22 H22 . . 119.7 ?
    C22 C23 C26 . . 121.4(2) ?
    C24 C23 C22 . . 117.2(2) ?
    C24 C23 C26 . . 121.4(2) ?
    C23 C24 H24 . . 119.6 ?
    C25 C24 C23 . . 120.7(2) ?
    C25 C24 H24 . . 119.6 ?
    N21 C25 C24 . . 119.9(2) ?
    N21 C25 H25 . . 120.0 ?
    C24 C25 H25 . . 120.0 ?
    C23 C26 H26A . . 109.5 ?
    C23 C26 H26B . . 109.5 ?
    C23 C26 H26C . . 109.5 ?
    C23 C26 H26D . . 109.5 ?
    C23 C26 H26E . . 109.5 ?
    C23 C26 H26F . . 109.5 ?
    H26A C26 H26B . . 109.5 ?
    H26A C26 H26C . . 109.5 ?
    H26A C26 H26D . . 141.1 ?
    H26A C26 H26E . . 56.3 ?
    H26A C26 H26F . . 56.3 ?
    H26B C26 H26C . . 109.5 ?
    H26B C26 H26D . . 56.3 ?
    H26B C26 H26E . . 141.1 ?
    H26B C26 H26F . . 56.3 ?
    H26C C26 H26D . . 56.3 ?
    H26C C26 H26E . . 56.3 ?
    H26C C26 H26F . . 141.1 ?
    H26D C26 H26E . . 109.5 ?
    H26D C26 H26F . . 109.5 ?
    H26E C26 H26F . . 109.5 ?
    Co1 O31 H31 . . 121.0 ?
    C31 O31 Co1 . . 123.18(14) ?
    C31 O31 H31 . . 109.5 ?
    O31 C31 H31A . . 109.5 ?
    O31 C31 H31B . . 109.5 ?
    O31 C31 H31C . . 109.5 ?
    H31A C31 H31B . . 109.5 ?
    H31A C31 H31C . . 109.5 ?
    H31B C31 H31C . . 109.5 ?
loop_
    _geom_hbond_atom_site_label_D
    _geom_hbond_atom_site_label_H
    _geom_hbond_atom_site_label_A
    _geom_hbond_site_symmetry_A
    _geom_hbond_distance_DH
    _geom_hbond_distance_HA
    _geom_hbond_distance_DA
    _geom_hbond_angle_DHA
    C11 H11 N2 . 0.95 2.40 3.225(3) 144.9
    C12 H12 S1 2_656 0.95 2.79 3.688(3) 157.9
    C15 H15 S2 4_665 0.95 2.68 3.609(3) 166.8
    C21 H21 S2 2_546 0.95 3.03 3.917(2) 156.2
    C22 H22 S1 1_455 0.95 2.98 3.821(2) 148.1
    O31 H31 S1 2_646 0.84 2.97 3.6106(18) 134.2
    O31 H31 O11 3_656 0.84 2.31 3.003(2) 140.6
    C31 H31B S2 2_546 0.98 2.83 3.575(3) 133.0
_shelx_space_group_comment
;
The symmetry employed for this shelxl refinement is uniquely defined
by the following loop, which should always be used as a source of
symmetry information in preference to the above space-group names.
They are only intended as comments.
;
_shelx_estimated_absorpt_T_min     ?
_shelx_estimated_absorpt_T_max     ?
_shelx_hkl_file
;
   0   0  -1 36.5097 9.31519   6
   0   0  -2 229110. 3307.24   6
   0   0  -3 105.176 28.7645   6
   0   0   3 26.7983 21.9766   9
   0   0  -4 298493. 4359.26   6
   0   0   4 310949. 4385.02   2
   0   0   4 300445. 4354.69   9
   0   0  -5 84.4491 41.0042   6
   0   0   5 82.4936 32.1377   9
   0   0   5 88.9708 98.5085   2
   0   0   6 57547.2 880.412   9
   0   0   6 70912.1 955.124   2
   0   0   7 66.9621 149.755   2
   0   0   8 540.808 90.4672  12
   0   0   8 501.073 178.857   2
   0   0   9-29.9607 105.710  12
   0   0   9 198.547 200.666   2
   0   0  10 53800.9 927.548   2
   0   0  10 53291.3 819.270  12
   0   0  11 200.681 146.256   5
   0   0  11 172.752 235.638   2
   0   0  11 81.7127 155.001  12
   0   0  12 55094.6 855.354   5
   0   0  13 153.305 202.994  37
   0   0  14 6503.29 238.532  37
   0   0  15 88.4793 163.577  37
   0   0  16 2907.13 127.419  37
   0   1   0 7.98557 13.1870   8
   0   1   1 302848. 4364.06   6
   0   1  -1 308284. 4377.85   6
   0   1   1 305087. 4370.81   2
   0  -1   1 296431. 4370.00   2
   0   1   1 305231. 4370.14  10
   0   1  -2 69989.7 1028.92   6
   0  -1   2 69282.6 1026.94   2
   0   1   2 69385.0 1027.97   2
   0   1   2 70199.5 1022.36   9
   0   1  -3 8534.46 155.287   6
   0  -1   3 8224.82 159.846   2
   0   1   3 8226.47 144.588   9
   0   1  -4 234954. 3374.25   6
   0  -1   4 237709. 3384.18   2
   0   1   4 226531. 3362.49   9
   0   1  -5 9033.86 179.370   6
   0  -1   5 9143.28 207.092   2
   0   1   5 8829.80 163.797   9
   0   1  -6 4899.43 126.231   6
   0   1   6 4823.01 109.247   9
   0  -1   7 3691.41 186.396   2
   0  -1   8 147728. 2178.86   2
   0  -1   8 142917. 2097.42  12
   0   1   8 142987. 2095.68  12
   0  -1   9 3269.39 230.218   2
   0  -1   9 3013.66 128.758  12
   0   1   9 2912.38 127.899  12
   0   1  10 12261.1 252.009  12
   0  -1  10 12609.7 255.013  12
   0  -1  11 63160.3 915.240  30
   0  -1  11 57567.5 896.362   5
   0   1  11 57622.2 898.971   5
   0   1  11 54428.5 1012.46   2
   0  -1  11 54441.8 1006.58   2
   0  -1  11 60267.8 905.280  12
   0  -1  12 16916.1 330.797   5
   0   1  12 17454.6 335.788   5
   0  -1  12 16518.4 347.221  30
   0  -1  13 2946.53 193.831  37
   0   1  13 3239.00 238.103  37
   0  -1  14 3094.97 189.033  37
   0   1  14 3629.07 233.669  37
   0  -1  15 3834.43 165.090  37
   0   1  15 4516.45 209.134  37
   0   1  16 4875.60 161.820  37
   0  -1  17 742.279 73.3682  25
   0   1  17 738.017 73.9496  25
   0   2   0 425.954 36.4285   6
   0   2   0 689.980 35.8661   8
   0   2   1 58431.5 833.994   6
   0   2  -1 57561.0 847.809   6
   0  -2   1 54175.7 826.311   2
   0   2   1 56195.1 827.668   2
   0   2   1 57200.2 831.802  10
   0   2   1 60872.1 849.311   8
   0   2  -2 245910. 3511.80   6
   0   2   2 244686. 3481.61   6
   0  -2   2 236883. 3494.62   2
   0   2   2 241366. 3496.58   2
   0   2   2 233436. 3495.60  10
   0   2   2 244122. 3503.80   9
   0   2  -3 72026.4 1074.37   6
   0  -2   3 71041.0 1063.40   2
   0   2   3 70986.1 1064.65   2
   0   2   3 71621.3 1062.69   9
   0   2  -4 99537.5 1486.05   6
   0  -2   4 101283. 1482.31   2
   0   2   4 101049. 1485.50   2
   0   2   4 97327.6 1472.28   9
   0   2  -5 3319.79 123.596   6
   0  -2   5 3548.16 134.616   2
   0   2   5 3634.97 139.535   2
   0   2   5 3084.91 98.6199   9
   0   2   5 3405.09 140.674   7
   0   2   6 682.988 131.809   2
   0  -2   6 705.788 126.378   2
   0   2  -6 706.114 92.2817   6
   0   2   7 7715.72 234.947   2
   0  -2   7 7474.21 225.722   2
   0   2   8 25634.2 497.364   2
   0  -2   8 26355.3 491.512   2
   0  -2   8 24725.7 404.144  12
   0   2   9 33560.2 646.022   2
   0  -2   9 34055.4 635.076   2
   0  -2   9 35017.9 544.620  12
   0   2  10 27112.3 571.049   2
   0  -2  10 27433.4 560.642   2
   0  -2  10 28129.3 460.083  12
   0   2  11 21112.3 408.161  34
   0   2  11 22305.3 387.886   5
   0  -2  11 21669.1 381.923   5
   0  -2  11 21082.0 408.129  30
   0  -2  11 23388.8 390.749  12
   0   2  11 22383.5 508.741   2
   0  -2  11 21798.3 494.975   2
   0   2  12 78.4150 226.102  37
   0   2  12 92.0511 178.115   5
   0  -2  12 71.3770 160.839   5
   0  -2  12 243.610 201.378  30
   0  -2  12 158.774 162.614  12
   0   2 -12 288.327 153.490  31
   0   2  13 6842.26 278.845  37
   0   2 -13 6551.94 204.057  31
   0  -2  13 7087.40 255.530  30
   0   2  14 1702.59 238.376  37
   0   2  15 2070.77 206.268  37
   0   2  16 1068.60 145.059  25
   0   2  16 882.599 146.646  37
   0  -2  17 90.1616 55.1826  25
   0   3   0 307.651 51.6659   6
   0   3   0-9.63795 46.0200   8
   0   3   1 26982.9 402.875   6
   0   3  -1 28070.0 398.507   8
   0   3   1 27780.0 417.019   8
   0   3   1 26216.0 394.515  10
   0  -3   1 24202.1 380.594   2
   0   3   1 25560.2 382.697   2
   0   3   2 101160. 1485.63  10
   0   3   2 104266. 1511.46   8
   0   3  -2 100340. 1474.30   8
   0   3  -2 104350. 1512.84   6
   0   3   2 103642. 1480.75   6
   0   3   2 102742. 1500.54   7
   0   3   2 100594. 1483.50   2
   0  -3   2 98324.7 1481.08   2
   0   3   3 62055.5 870.870   7
   0   3  -3 63727.0 884.007   6
   0   3   3 62420.6 856.441   2
   0  -3   3 61564.6 852.834   2
   0   3   3 61063.6 880.657   8
   0   3   3 60968.7 854.894  10
   0  -3   4 150233. 2198.26   2
   0   3   4 147839. 2200.59   2
   0   3  -4 150738. 2221.02   6
   0   3   5 2041.72 125.950   2
   0  -3   5 1959.18 122.558   2
   0   3  -5 1970.63 127.342   6
   0  -3   6 11338.3 255.317   2
   0   3   6 11233.7 262.175   2
   0   3  -6 10809.8 253.738   6
   0   3   7 2418.03 177.940   2
   0  -3   7 2447.36 167.187   2
   0   3  -7 2402.91 142.401   6
   0  -3   8 46029.7 759.233   2
   0   3   8 44798.9 768.449   2
   0  -3   8 43961.6 678.846  12
   0   3   9 4535.31 250.993   2
   0  -3   9 4491.72 230.521   2
   0  -3   9 4866.96 151.135  12
   0   3  10 13086.3 377.454   2
   0  -3  10 13170.1 362.023   2
   0  -3  10 13328.4 263.993  12
   0  -3  11 8275.22 216.983  24
   0  -3  11 7869.66 210.603  12
   0  -3  11 9134.92 252.666  30
   0  -3  11 7031.16 200.578   5
   0   3  11 7223.36 213.560   5
   0  -3  11 6033.68 280.290   2
   0   3  11 6278.55 302.910   2
   0   3  11 9315.40 243.834  34
   0   3  12 1998.40 249.139  37
   0  -3  12 2242.51 225.768  30
   0  -3  12 2311.90 166.547  12
   0   3 -12 2180.68 177.329  31
   0  -3  12 2053.14 169.573  24
   0   3  13 20471.8 440.299  37
   0   3 -13 19736.0 376.075  31
   0   3  14 11300.2 320.805  37
   0   3 -14 9547.37 232.644  31
   0   3  15 3654.78 231.969  37
   0   3  15 4261.32 200.559  25
   0   3  16 176.493 145.227  37
   0   4   0 144829. 2153.80   6
   0   4   0 147338. 2146.76   8
   0   4  -1 18003.6 321.312   6
   0   4   1 18816.4 309.677   6
   0   4   1 17915.1 313.686   8
   0   4   1 17346.5 290.029  10
   0   4  -1 18245.3 295.831   8
   0   4   2 706.697 81.8492   7
   0   4   2 703.828 57.4292   6
   0   4   2 724.791 55.4477  10
   0   4  -2 946.510 45.6292   8
   0   4   2 704.229 86.0981   8
   0  -4   2 607.624 47.0952   2
   0   4   2 956.436 53.8535   2
   0   4   3 296380. 4334.98   2
   0   4  -3 307273. 4375.17   6
   0   4   3 304518. 4358.91   7
   0   4   3 299991. 4338.34  10
   0  -4   3 293296. 4331.32   2
   0   4   4 114315. 1688.05   7
   0  -4   4 110314. 1658.24   2
   0   4   4 109862. 1663.60   2
   0   4  -4 116605. 1705.14   6
   0   4   5 52708.1 844.718   7
   0   4   5 52506.3 829.511   2
   0  -4   5 52229.9 821.148   2
   0   4  -5 53996.4 863.844   6
   0   4   6 167444. 2450.45   7
   0   4  -6 163515. 2450.91   6
   0  -4   6 162369. 2420.86   2
   0   4   6 159940. 2428.10   2
   0   4   7 19304.1 388.272   2
   0  -4   7 19273.9 375.548   2
   0  -4   8 5170.51 215.696   2
   0   4   8 5096.37 228.829   2
   0   4   8 4939.44 121.319  11
   0  -4   9 2095.64 200.483   2
   0   4   9 1934.65 212.959   2
   0  -4   9 2104.58 124.923  12
   0  -4  10 753.263 125.460   5
   0   4  10 879.945 133.800   5
   0  -4  10 755.289 151.876  24
   0  -4  10 993.146 143.491  19
   0  -4  10 887.459 130.481  12
   0  -4  10 781.745 191.112   2
   0   4  10 607.371 210.323   2
   0  -4  10 783.030 178.844  30
   0  -4  11 3468.39 189.592  24
   0   4  11 3252.90 236.998   2
   0  -4  11 3492.50 174.237  19
   0  -4  11 3400.83 221.420  30
   0   4  11 3479.54 208.375  34
   0  -4  11 3673.60 159.866  12
   0   4 -11 3664.70 190.921  31
   0   4 -12 6297.57 219.124  31
   0  -4  12 5690.78 198.046  19
   0  -4  12 5348.21 188.601  12
   0   4  12 6974.72 269.912  34
   0  -4  12 6564.97 263.616  30
   0  -4  12 6126.63 216.565  24
   0   4 -13 1846.64 180.947  31
   0   4  13 1468.36 261.169  37
   0  -4  13 1966.35 231.940  30
   0  -4  13 1863.37 175.067  24
   0   4  14 5117.86 214.536  25
   0   4  14 5462.69 278.468  37
   0  -4  14 5372.66 233.541  30
   0   4 -14 4952.14 185.955  31
   0   4  15 3733.17 230.101  37
   0   4  16 7869.44 178.597  37
   0   4 -16 4716.68 100.979  23
   0   5   0 84.5209 68.5594   8
   0   5   0 0.98316 88.1038   6
   0   5   1 37550.8 589.835  10
   0   5   1 38408.5 618.144   8
   0   5  -1 37786.5 597.274   8
   0   5  -1 39477.0 636.125   6
   0   5   1 39758.7 615.707   6
   0   5   2 1406.19 69.6068  10
   0   5  -2 1364.36 61.1678   8
   0   5   2 1505.77 82.4506   6
   0   5   2 1434.90 107.290   7
   0   5   3 14432.0 244.764  10
   0   5   3 12855.9 230.222   2
   0  -5   3 12627.9 226.888   2
   0   5  -3 15652.1 313.457   6
   0   5   3 14936.3 279.806   7
   0  -5   4 91635.4 1410.97   2
   0   5   4 93581.6 1417.01   2
   0   5  -4 101133. 1482.41   6
   0   5   4 99913.5 1456.54   7
   0   5   5 131024. 1954.02   7
   0   5   5 127444. 1921.80   2
   0  -5   5 128403. 1914.91   2
   0   5  -5 130790. 1974.01   6
   0   5   6 28461.8 520.425   7
   0   5  -6 27069.0 525.849   6
   0  -5   6 27555.3 477.727   2
   0   5   6 27244.0 487.957   2
   0   5  -7 37216.1 674.959   6
   0   5   7 36599.3 562.024  11
   0  -5   7 37172.2 626.325   2
   0   5   7 36892.8 637.281   2
   0  -5   8 6949.23 234.203   2
   0   5   8 7186.71 255.101   2
   0  -5   9 28463.4 441.996  12
   0   5   9 23631.5 518.840   2
   0   5  10 1917.98 204.867   2
   0  -5  10 2297.05 182.468  24
   0  -5  10 2380.69 168.125  19
   0  -5  10 2250.91 200.410  30
   0   5 -10 2609.15 179.717  31
   0  -5  10 2581.47 134.879  12
   0   5  10 2485.49 217.922  37
   0   5  10 2354.06 183.176  34
   0   5  11 14785.2 360.663  37
   0  -5  11 14891.4 306.060  19
   0  -5  11 14622.7 319.699  24
   0   5 -11 15121.7 321.107  31
   0  -5  11 14314.8 279.694  12
   0  -5  11 15051.9 336.844  30
   0   5  12 2998.20 267.653  37
   0  -5  12 3437.85 184.739  19
   0  -5  12 3546.74 249.228  30
   0  -5  12 3353.96 149.757  12
   0  -5  12 3462.37 203.823  24
   0   5  12 3060.39 199.725  25
   0   5 -12 3511.18 205.797  31
   0  -5  13 8215.21 235.921  24
   0   5  13 7929.26 244.050  25
   0   5 -13 8546.70 246.894  31
   0  -5  13 8729.85 279.422  30
   0  -5  14 3159.31 211.781  30
   0   5 -14 2841.36 166.966  31
   0   5 -15 4555.31 131.337  23
   0   5  16 673.660 113.291  37
   0   6   0 58025.4 921.313   6
   0   6  -1 5978.49 193.948   6
   0   6   1 5513.77 165.571   6
   0   6   1 5546.06 133.238  10
   0   6  -2 110965. 1614.63   6
   0   6   2 105733. 1562.75   6
   0   6   2 109624. 1586.40   7
   0   6   3 6444.57 193.276   7
   0   6   3 5932.28 144.103  10
   0   6   4 182972. 2702.47   7
   0   6  -4 178412. 2726.24   6
   0   6  -5 382.736 167.453   6
   0   6   5 413.299 148.411   7
   0   6   5 856.715 80.2564  11
   0   6   6 18796.7 398.831   7
   0   6   6 17813.3 297.022  11
   0   6   6 18013.5 293.031  13
   0   6   7 32874.9 508.733  11
   0   6   7 34595.9 629.603   7
   0   6   8 31252.8 491.957  11
   0  -6   9 5826.04 200.681  19
   0   6   9 5172.04 218.790  37
   0   6   9 5728.08 204.551  34
   0   6  -9 5960.68 206.156  31
   0   6   9 5370.74 149.094  11
   0  -6   9 6006.67 208.398  24
   0  -6  10 23526.0 424.566  19
   0  -6  10 24777.9 440.222  24
   0   6 -10 24494.9 436.016  31
   0   6  10 25025.0 445.210  34
   0   6  10 24104.2 456.797  37
   0  -6  11 23895.9 413.430  19
   0   6  11 21806.3 455.166  37
   0   6  11 22978.1 447.733  34
   0   6 -11 22686.2 428.647  31
   0  -6  11 22520.0 435.881  30
   0  -6  11 23476.5 427.812  24
   0  -6  12 1470.79 179.081  19
   0  -6  12 1864.52 235.240  30
   0   6 -12 1480.00 204.072  31
   0   6  12 1446.07 171.861  25
   0  -6  12 1469.27 199.195  24
   0   6  12 1687.53 247.137  37
   0  -6  13 2427.58 230.274  30
   0   6 -13 2400.27 191.110  31
   0  -6  13 2308.12 186.740  24
   0   6  13 2514.88 259.777  37
   0  -6  14 453.346 185.545  30
   0   6  14 391.968 219.193  37
   0   6 -14 323.847 143.853  31
   0   6  15 8654.75 224.431  37
   0   6 -15 8380.66 165.398  23
   0   7   0-39.8629 73.5856  13
   0   7   0 64.7797 121.405   6
   0   7   0 36.0355 78.9065  10
   0   7  -1 36288.1 619.520   6
   0   7   1 36397.0 597.069   6
   0   7  -2 20116.3 425.091   6
   0   7   2 20385.5 334.589  13
   0   7   3 5699.48 201.980   7
   0   7   3 5765.82 136.186  13
   0   7  -4 45023.3 812.014   6
   0   7   4 46401.1 705.410  13
   0   7   5 12384.2 224.575  13
   0   7  -5 11732.8 339.217   6
   0   7   5 12639.1 321.491   7
   0   7   6 4508.28 127.376  13
   0   7   6 5317.69 240.551   7
   0   7  -6 5061.02 265.116   6
   0   7   7 13305.3 366.388   7
   0   7   8 1629.57 166.273  37
   0   7   8 1622.87 163.036  34
   0  -7   8 1944.19 179.049  24
   0   7   9 1583.37 183.843  34
   0   7   9 1391.63 193.227  37
   0  -7   9 1466.25 202.406  30
   0  -7   9 1757.99 183.382  19
   0  -7  10 14606.9 310.215  19
   0   7  10 13840.1 324.318  34
   0   7 -10 13967.6 320.739  31
   0  -7  10 13700.4 329.745  30
   0  -7  10 14042.1 324.510  24
   0   7 -11 799.614 203.881  31
   0   7  11 801.004 228.290  34
   0  -7  11 693.041 210.572  24
   0  -7  11 887.806 193.045  19
   0   7  11 725.155 229.767  37
   0   7 -12 33063.8 552.580  31
   0   7  12 31349.7 573.723  37
   0  -7  12 32127.0 549.587  24
   0  -7  12 32078.4 533.832  19
   0   7 -13 1478.14 180.178  31
   0  -7  13 1393.34 214.110  30
   0   7  13 1299.24 225.683  37
   0  -7  13 1315.89 146.034  19
   0   7 -14 761.235 111.925  23
   0   7  14 809.128 178.581  37
   0  -7  14 793.876 164.129  30
   0   7 -15 4471.11 102.901  23
   0   8   0 114305. 1761.12   6
   0   8  -1 68792.0 1142.62   6
   0   8   1 71574.8 1126.67   7
   0   8  -2 14369.4 354.321   6
   0   8   2 13795.4 257.723  13
   0   8   3 39356.1 677.854   7
   0   8   3 38343.1 594.123  13
   0   8   4 43437.7 678.788  13
   0   8   4 47073.2 780.431   7
   0   8  -5 24799.1 543.323   6
   0   8   5 25245.7 412.081  13
   0   8   5 26021.1 516.346   7
   0   8   6 17684.5 307.369  13
   0   8   6 18724.4 429.884   7
   0   8   7 30828.9 609.145   7
   0  -8   7 30860.4 507.197  24
   0  -8   7 29572.6 496.765  19
   0   8   7 28770.5 495.444  28
   0   8  -7 30845.5 503.754  31
   0   8   7 29355.9 494.054  34
   0   8   7 28169.9 464.472  13
   0   8   8 7947.72 228.296  34
   0   8  -8 8295.08 244.063  31
   0  -8   8 8468.10 252.163  24
   0  -8   8 8049.68 237.891  19
   0   8  -9 10290.5 277.772  31
   0  -8   9 9856.30 277.538  30
   0   8   9 9933.13 269.678  34
   0   8   9 9422.15 266.828  37
   0  -8   9 10286.9 280.978  24
   0  -8  10 6059.88 255.025  30
   0   8  10 5241.56 237.214  37
   0   8  10 5694.82 244.864  34
   0  -8  10 6468.62 234.112  19
   0  -8  11 1742.38 234.124  30
   0  -8  11 2092.81 198.606  19
   0   8 -11 1942.60 217.781  31
   0   8  11 1796.78 239.073  34
   0   8  11 1463.20 213.038  37
   0   8  12 3797.73 218.011  37
   0  -8  12 4524.28 216.599  24
   0  -8  12 4513.97 189.102  19
   0   8 -12 4407.36 218.534  31
   0  -8  13 12176.9 239.368  19
   0   8 -14 174.752 86.6596  23
   0  -8  14 110.556 128.457  30
   0   9   0 41.8382 156.664   7
   0   9   1 3045.32 196.551   7
   0   9   2 14425.7 349.731   7
   0   9   3 2848.64 204.706   7
   0   9   4 3360.80 214.690   7
   0   9  -5 23147.3 406.310  31
   0   9   5 24193.0 418.582  21
   0  -9   5 22184.6 403.729  19
   0   9   5 21574.8 487.897   7
   0   9   5 23372.2 411.397  28
   0   9   5 24126.7 422.533  27
   0   9   5 24197.2 406.950  14
   0  -9   5 22542.9 408.814  24
   0  -9   6 11622.9 272.860  24
   0   9   6 9791.57 340.892   7
   0  -9   6 10868.5 262.761  19
   0   9   6 12089.5 268.424  28
   0   9   6 12963.0 283.769  27
   0   9  -6 12160.7 267.650  31
   0   9   6 11068.3 249.660  14
   0  -9   7 29637.2 506.562  19
   0   9   7 28995.7 499.037  34
   0   9  -7 30610.6 511.249  31
   0   9   7 29079.7 508.350  28
   0  -9   7 30067.8 516.574  24
   0  -9   8 21124.3 403.867  19
   0   9   8 20787.3 393.040  34
   0   9  -8 22460.5 408.220  31
   0  -9   8 21142.2 407.852  30
   0  -9   8 21157.7 415.382  24
   0  -9   9 6159.17 233.529  19
   0   9  -9 6097.97 240.001  31
   0   9   9 5435.20 227.675  34
   0  -9   9 6213.75 245.147  24
   0  -9   9 5770.27 247.422  30
   0   9  10 442.968 207.309  34
   0   9 -10 381.010 206.327  31
   0  -9  10 289.581 211.084  24
   0  -9  10 449.197 216.647  30
   0  -9  11 362.453 208.938  24
   0   9 -11 320.428 146.445  23
   0  -9  11 302.531 213.701  30
   0  -9  12 1693.48 194.865  30
   0   9 -12 1352.85 132.920  23
   0  -9  12 1451.42 151.365  19
   0   9 -13 11901.2 215.319  23
   0  -9  13 11426.2 217.217  19
   0  -9  13 12228.1 249.369  30
   0  10   0 15056.5 301.664  27
   0  10   1 11159.1 233.698  21
   0  10   1 9891.80 296.989   7
   0  10   2 26015.8 435.442  27
   0  10   2 23766.9 414.516  21
   0  10   3 20370.5 383.271  27
   0  10   3 20562.8 368.585  14
   0  10   3 19912.5 367.225  21
   0  10   4 892.324 181.600  27
   0  10   4 1249.21 161.112  21
   0 -10   4 997.852 149.248  19
   0  10   4 1140.16 155.908  14
   0  10   4 1045.38 172.545  28
   0  10   4 1116.21 188.790   7
   0  10  -5 2393.32 130.306  23
   0  10   5 2652.02 184.929  21
   0 -10   5 2290.23 172.916  19
   0  10   5 2485.51 181.377  28
   0  10   5 2954.82 205.625  27
   0  10   5 2497.65 168.603  14
   0 -10   5 2431.44 178.120  24
   0  10   5 2247.22 213.423   7
   0  10   6 8278.29 239.873  28
   0  10   6 8854.36 261.576  27
   0 -10   6 8493.93 242.507  24
   0  10  -6 8108.54 202.080  23
   0 -10   6 8603.20 238.778  19
   0  10   7 2527.43 190.867  28
   0 -10   7 2687.14 199.641  30
   0 -10   7 2932.46 209.737  24
   0  10  -7 2271.97 149.763  23
   0 -10   7 2165.16 195.743  19
   0 -10   8 23552.8 437.915  24
   0  10  -8 22893.1 399.878  23
   0 -10   8 24112.0 424.636  19
   0 -10   9 6986.52 246.233  30
   0 -10   9 7345.82 256.914  24
   0 -10   9 7097.43 237.204  19
   0  10  -9 6834.79 195.015  23
   0 -10  10 1831.49 206.051  30
   0 -10  10 1693.97 191.601  19
   0  10 -10 1557.09 142.763  23
   0 -10  11 1462.58 188.164  30
   0  10 -11 1312.40 122.007  23
   0  10 -12 10857.3 201.462  23
   0 -10  12 10718.4 237.591  30
   0 -10  13 3124.91 85.3195  19
   0 -10  13 3251.02 110.188  30
   0  11   0-34.8591 120.373  21
   0  11   0 47.2202 155.277  27
   0  11   1 9103.69 231.535  14
   0  11   1 9197.00 245.506  27
   0  11  -1 8966.16 231.502  27
   0  11   1 8376.35 208.661  21
   0  11   2 1092.73 177.428  27
   0  11   2 1069.26 148.244  21
   0  11   3 777.454 181.106  27
   0  11   3 613.738 152.575  21
   0  11   4 6675.90 230.649  28
   0  11   4 6933.56 241.464  27
   0  11   4 7109.23 214.362  14
   0  11   4 6827.70 221.503  21
   0 -11   4 6359.21 200.056  19
   0  11   5 62504.9 934.230  27
   0  11   5 57813.1 917.049  28
   0  11   5 60171.0 910.655  14
   0 -11   5 55405.0 897.915  19
   0 -11   6 4510.44 200.150  19
   0 -11   6 4162.79 203.709  24
   0  11   6 4682.06 231.153  27
   0 -11   6 4215.35 190.563  30
   0  11   6 4059.94 206.565  28
   0 -11   7 5762.94 209.349  30
   0 -11   7 5967.66 216.761  19
   0 -11   8-64.2681 176.967  30
   0 -11   8 96.9615 176.031  19
   0 -11   9 1346.68 181.075  30
   0 -11   9 1555.36 171.212  19
   0 -11  10 3970.52 183.039  30
   0 -11  10 4004.64 171.279  19
   0 -11  11 12149.9 245.200  30
   0 -11  11 12624.2 233.596  19
   0 -11  12 1249.52 87.7549  30
   0  12   0 14852.5 291.067  14
   0  12   0 14155.6 297.219  27
   0  12   1 5992.00 198.428  14
   0  12   1 6084.79 181.914  21
   0  12   1 6254.01 213.007  27
   0  12  -1 6229.12 203.976  27
   0  12   2 3320.20 162.250  21
   0  12  -2 2912.21 168.004  27
   0  12   2 3112.17 195.765  27
   0  12  -3 4157.83 171.259  27
   0  12   3 4616.48 214.079  27
   0  12   3 4753.20 213.415  28
   0  12  -4 2636.96 148.165  27
   0  12   4 3199.03 205.927  27
   0  12   4 2933.55 187.484  28
   0  12   4 2977.04 177.978  14
   0 -12   5 9859.02 226.407  19
   0  12   5 10357.1 259.063  28
   0  12   6 24961.1 434.460  28
   0 -12   6 23930.6 412.819  19
   0 -12   7 7134.09 196.296  30
   0 -12   7 7335.91 200.258  19
   0 -12   8 201.997 142.017  30
   0 -12   8 350.766 140.269  19
   0 -12   9 1598.47 133.429  30
   0 -12   9 1865.90 133.103  19
   0 -12  10 1510.44 105.893  19
   0 -12  10 1430.29 106.207  30
   0 -12  11 1553.61 66.6583  19
   0  13   0 181.687 147.491  27
   0  13   0-28.4686 137.439  14
   0  13  -1 499.437 139.936  27
   0  13   1 371.603 149.558  27
   0  13  -1 429.344 135.277  14
   0  13   1 534.461 140.662  14
   0  13   2 12792.1 276.314  27
   0  13   2 12948.1 277.810  28
   0  13  -2 12251.2 254.730  27
   0  13   3 511.962 158.984  28
   0  13   3 477.138 163.429  27
   0  13  -3 379.885 122.114  27
   0  13   4 1383.86 161.364  28
   0  13   4 1482.96 168.331  27
   0  13  -4 1265.02 115.748  27
   0  13   5 1142.15 148.231  28
   0  13  -5 1027.72 100.203  27
   0 -13   6 2814.32 119.662  19
   0 -13   7 198.737 99.7582  19
   0 -13   8 6698.33 146.035  19
   0  13  -9 1251.22 41.7070  14
   0 -13   9 2135.48 72.9546  19
   0  14   0 13922.7 267.291  28
   0  14   0 14451.9 255.005  14
   0  14  -1 827.875 108.956  27
   0  14   1 781.784 129.330  28
   0  14   1 903.686 123.840  27
   0  14  -1 788.063 108.784  14
   0  14   1 666.247 116.864  14
   0  14   2 15344.6 279.663  27
   0  14   2 15113.7 278.736  28
   0  14  -2 15589.3 262.338  14
   0  14   3 21568.5 350.628  27
   0  14  -3 20878.5 328.934  14
   0  14  -4 261.607 82.6318  14
   0  14  -5 249.204 70.7897  14
   0  14  -6 7852.76 138.541  14
   0  14  -7 511.666 39.0272  14
   0  15   0-17.9426 65.9745  27
   0  15   0 35.8830 70.9136  14
   0  15  -1 4046.62 95.7636  27
   0  15  -1 5128.84 105.865  14
   0  15  -2 1903.58 73.4312  14
   0  15  -3 4.48318 52.2201  14
   0  15  -4 1960.40 55.7698  14
  -1   0  17 1011.59 89.8388  25
  -1   0  16 212.181 128.184  37
  -1   0  15 866.220 178.314  37
  -1   0  14 65.0397 204.561  37
  -1   0  13 86826.5 1306.42   5
  -1   0  12 0.60947 156.230   5
  -1   0  12-36.1978 219.416   2
  -1   0  11 251822. 3655.20   5
  -1   0  11 253266. 3770.43   2
  -1   0  11 249526. 3670.91  34
  -1   0  10-71.6899 210.032   2
  -1   0  10-24.8761 120.385  12
  -1   0   9 13062.7 343.905   2
  -1   0   9 13190.6 242.171  12
  -1   0   8 39.4465 167.304   2
  -1   0   8 73.2170 81.8278  12
  -1   0   7 2332.06 165.260   2
  -1   0   6 266.747 125.741   2
  -1   0   5 55134.2 858.628   2
  -1   0   4 209.570 77.1780   2
  -1   0   3 19573.1 316.474   7
  -1   0   2 18.5359 26.3701   7
  -1   0   1 639995. 9244.09   7
  -1   0   1 644900. 9248.32  10
   1   0   0 1.00438 22.8664   1
   1   0   1 452757. 6534.73   1
   1   0   2 24.0638 49.0123   1
   1   0   3 57194.2 855.608   8
   1   0   4 369.823 91.7704   2
  -1   0  -5 3966.68 101.822   6
   1   0   5 4157.18 107.139   9
  -1   0  -6 39.1184 56.8920   6
   1   0   6 225.233 141.541   2
   1   0   6 44.9176 58.3111   9
   1   0   7 1016.28 170.961   2
   1   0   7 779.153 67.6565   9
   1   0   8 46.3199 183.460   2
   1   0   8 88.9011 91.6024  12
   1   0   9 3688.77 251.219   2
   1   0   9 3946.18 145.437  12
   1   0  10 597.489 139.603  12
   1   0  10-121.526 215.675   2
   1   0  11 51026.3 907.487   2
   1   0  11 49249.1 816.050  37
   1   0  12 80.7494 186.976  37
   1   0  12-104.331 182.514  12
   1   0  13 5752.35 233.553  37
   1   0  14 90.0687 178.889  37
   1   0  15 3868.27 172.672  37
   1   0  16-92.7703 137.255  25
   1   0  17 2709.65 78.1265  25
  -1   1  17 1041.41 81.1519  25
  -1  -1  16 7317.53 169.772  37
  -1   1  16 9294.57 211.105  37
  -1  -1  15 2014.32 160.709  37
  -1   1  15 2549.47 208.453  37
  -1  -1  14 1474.06 189.594  37
  -1   1  14 1490.61 229.894  37
  -1   1  13 1833.49 184.082   5
  -1  -1  13 1831.67 181.389   5
  -1   1  12 7157.62 214.549   5
  -1  -1  12 6894.50 204.612   5
  -1   1  11 3181.05 160.098   5
  -1  -1  11 3170.20 156.270   5
  -1  -1  11 2978.54 251.897   2
  -1   1  11 2771.18 255.814   2
  -1  -1  10 100612. 1600.76   2
  -1  -1  10 101861. 1505.12  12
  -1  -1   9 18409.3 396.877   2
  -1  -1   9 16984.1 299.414  12
  -1  -1   8 36770.6 638.875   2
  -1   1   8 36145.9 555.835  12
  -1  -1   8 36160.4 555.655  12
  -1  -1   7 2305.43 160.850   2
  -1  -1   6 16591.1 325.941   2
  -1  -1   5 12821.0 256.089   2
  -1   1   5 12689.6 255.409   7
  -1  -1   4 87895.7 1323.12   2
  -1   1   4 89339.5 1325.90   7
  -1  -1   3 168307. 2445.87   2
  -1   1   3 166748. 2446.99   7
  -1   1   2 1799.05 55.7987   7
   1   1  -2 1406.48 32.2910   9
   1   1  -1 8975.00 143.858   9
   1   1   0 106372. 1523.70   7
   1   1   0 105119. 1537.49   9
   1   1   0 102472. 1535.08   1
   1  -1   0 106494. 1534.82   1
   1  -1   1 1095.99 44.1598   1
   1   1   1 954.182 44.1291   1
   1   1   1 1107.55 36.8006   7
   1  -1   1 926.333 45.1319   2
   1   1   1 927.459 44.3409   2
   1  -1   2 76427.2 1112.86   1
   1   1   2 77364.5 1113.31   1
   1   1   2 73370.4 1108.68   9
   1  -1   2 74469.0 1112.58   2
   1   1   2 73515.2 1112.74   2
   1  -1   3 307881. 4411.53   2
   1   1   3 301759. 4410.33   8
   1   1   3 301752. 4403.56   9
   1  -1   4 3006.37 118.325   2
   1   1   4 3033.32 88.2059   9
   1   1   4 2812.80 98.5962   8
  -1   1  -5 71765.5 1036.53   6
   1   1   5 72701.1 1030.75   9
  -1   1  -6 17228.6 317.458   6
   1   1   6 18047.9 314.255   9
  -1   1  -7 928.304 92.9728   6
   1  -1   7 1149.15 169.401   2
   1   1   7 1094.48 82.4009   9
   1  -1   8 3370.24 123.474  12
   1  -1   8 3244.95 217.399   2
   1  -1   9 109526. 1621.10  12
   1  -1   9 110015. 1717.14   2
   1  -1  10 44721.3 695.039  12
   1  -1  10 42766.5 793.159   2
   1  -1  11 22279.0 413.003  30
   1  -1  11 21152.4 395.014  37
   1   1  11 21519.3 416.560  37
   1  -1  11 21468.1 487.841   2
   1   1  11 20552.8 488.142   2
   1  -1  12 5402.84 235.929  30
   1   1  12 5023.63 238.288  37
   1  -1  12 4856.33 201.956  37
   1  -1  12 5148.51 213.281  12
   1  -1  13 1388.79 181.195  37
   1   1  13 1526.94 223.283  37
   1  -1  13 1793.13 214.584  30
   1  -1  14 6810.66 213.722  37
   1   1  14 8004.31 258.418  37
   1   1  15 11768.3 271.277  37
   1   1  16 2402.79 124.219  37
  -1   2  17 127.989 64.1580  37
  -1   2  16 1133.28 161.864  37
  -1   2  16 1235.49 141.890  25
  -1   2  15 1344.52 217.704  37
  -1  -2  14 20030.0 382.599  37
   1   2 -14 21428.6 380.065  31
  -1  -2  13 6545.10 212.904   5
  -1   2  13 6739.16 229.104   5
  -1  -2  13 6619.32 241.470  30
  -1  -2  12 15516.6 331.379  30
  -1  -2  12 14278.5 298.540   5
  -1   2  12 14616.4 307.061   5
  -1   2  12 15925.4 335.373  34
  -1  -2  11 33475.4 523.309  12
  -1   2  11 33883.6 539.813  34
  -1  -2  11 30503.8 514.558   5
  -1   2  11 31169.1 519.948   5
  -1  -2  11 32976.0 538.379  30
  -1  -2  11 30117.1 621.220   2
  -1   2  11 30593.1 636.488   2
  -1   2  10 1244.61 231.325   2
  -1  -2  10 1189.29 207.720   2
  -1  -2  10 1419.95 127.821  12
  -1  -2   9 7464.58 264.590   2
  -1   2   9 7487.86 278.724   2
  -1  -2   9 7073.44 167.963  12
  -1   2   8 74224.8 1215.38   2
  -1  -2   8 77187.9 1209.33   2
  -1  -2   8 77091.8 1133.97  12
  -1  -2   7 922.542 146.811   2
  -1   2   7 847.184 154.588   2
  -1   2   6 11624.5 266.056   2
  -1  -2   6 11836.0 260.643   2
  -1  -2   5 13470.6 261.886   2
  -1   2   5 12946.3 265.203   2
  -1   2   5 13880.7 272.766   7
   1   2  -4 37207.2 595.059   6
  -1   2   4 36742.0 596.490   2
  -1  -2   4 38390.4 593.998   2
  -1   2   4 37997.7 597.746  10
  -1   2   4 38958.8 603.996   7
  -1   2   3 1409.57 72.7226   7
   1   2  -3 1536.04 76.9007   6
  -1   2   3 1998.00 82.1065   2
  -1  -2   3 1998.69 78.6626   2
  -1   2   3 1302.59 72.1673  10
   1   2  -2 999999. 14323.9   6
  -1   2   2 987203. 14312.8   2
  -1  -2   2 997909. 14310.1   2
  -1   2   2 989022. 14317.6  10
   1   2  -1 124084. 1810.37   9
   1  -2   0 652.285 34.6079   1
   1   2   0 595.764 35.7193   1
   1   2   0 581.582 38.9002   9
   1   2   1 3813.90 84.7667   7
   1  -2   1 4226.35 88.0702   1
   1   2   2 64970.8 937.949   1
   1  -2   2 62219.1 937.395   1
   1   2   2 63910.5 944.459   9
   1   2   2 63300.6 937.994   7
   1  -2   2 60681.5 937.872   2
   1   2   2 62804.9 940.479   2
   1   2   3 2892.46 97.8168   7
   1   2   3 2637.59 90.4193   9
   1   2   3 2701.47 103.165   2
   1  -2   3 2668.56 97.9565   2
  -1   2  -4 180756. 2779.53   6
   1   2   4 188029. 2783.73   8
   1   2   4 187672. 2768.52   9
   1   2   4 197783. 2780.77   2
   1  -2   4 191208. 2775.91   2
   1   2   5 40605.0 638.968   9
   1  -2   5 41211.1 657.951   2
   1   2   5 42197.1 663.566   2
  -1   2  -6 23206.0 430.014   6
   1   2   6 23990.2 416.340   9
   1  -2   6 26405.7 452.956   2
   1   2   6 25886.4 457.952   2
  -1   2  -7 13410.1 293.610   6
   1  -2   7 15367.4 330.106   2
   1   2   7 15576.0 341.594   2
   1   2   7 13635.9 273.359   9
   1   2   8 6328.13 258.691   2
   1  -2   8 6698.23 253.189   2
   1   2   8 6165.03 149.749  12
   1  -2   9 1873.32 215.306   2
   1   2   9 2058.84 234.468   2
   1   2   9 1796.27 122.625  12
   1  -2   9 1828.38 135.308  12
   1   2  10 14241.0 391.873   2
   1  -2  10 14003.3 380.780   2
   1  -2  10 15412.4 297.175  12
   1   2  10 15911.2 293.618  12
   1  -2  11 2389.50 205.979  30
   1   2  11 2087.29 209.827  37
   1   2  11 2928.12 248.700   2
   1  -2  11 2931.77 234.176   2
   1  -2  11 2947.20 181.278  12
   1  -2  12 16210.8 325.923  12
   1   2  12 15461.3 368.200  37
   1  -2  12 16464.9 357.055  30
   1   2  13 3883.17 254.760  37
   1  -2  13 4012.09 241.469  30
   1   2  13 3753.17 201.045  29
   1   2  14 3795.00 242.884  37
   1   2  15 25496.4 476.410  37
   1   2  15 29353.1 482.814  25
   1   2  16 2055.52 131.824  37
   1   2  16 2346.46 142.811  25
  -1   3  16 14338.0 292.282  37
  -1   3  15 5631.40 249.612  37
   1   3 -15 4714.40 159.208  31
  -1   3  14 6926.63 294.992  37
   1   3 -14 6329.52 205.792  31
   1   3 -13 30289.5 520.366  31
  -1   3  13 31383.2 576.101  37
  -1  -3  13 30728.3 540.209  30
  -1   3  12 7621.27 222.040   5
  -1  -3  12 7336.08 209.659   5
  -1  -3  12 7369.59 213.987  24
  -1  -3  12 7615.59 257.231  30
  -1   3  12 7563.93 252.777  34
  -1   3  11 4185.47 275.865   2
  -1  -3  11 3947.93 247.268   2
  -1  -3  11 3713.28 168.853  24
  -1   3  11 3519.09 190.026  34
  -1  -3  11 4119.70 156.601   5
  -1   3  11 4047.48 173.007   5
  -1  -3  11 3527.57 201.938  30
  -1  -3  11 4256.33 162.858  12
  -1   3  10 11895.1 359.624   2
  -1  -3  10 12108.7 338.311   2
  -1  -3  10 12619.9 242.717  12
  -1  -3   9 4367.48 228.439   2
  -1   3   9 4492.31 239.270   2
  -1  -3   9 4391.10 137.646  12
  -1   3   8 96976.2 1534.13   2
  -1  -3   8 100838. 1525.06   2
  -1  -3   8 98506.0 1450.63  12
  -1  -3   7 49327.2 788.510   2
  -1   3   7 47365.8 796.319   2
  -1  -3   6 52635.7 825.905   2
  -1   3   6 53817.7 848.142   7
   1   3  -5 37329.1 614.790   6
  -1  -3   5 37500.4 599.373   2
  -1   3   5 36462.4 605.882   2
  -1   3   5 38553.6 621.348   7
  -1   3   4 181837. 2691.53  10
  -1   3   4 183871. 2700.38   7
   1   3  -4 179546. 2699.53   6
  -1  -3   4 187969. 2684.90   2
  -1   3   4 182277. 2688.77   2
   1   3  -3 500030. 7098.30   6
  -1   3   3 479446. 7094.17   7
  -1   3   3 493902. 7062.77   6
  -1  -3   3 494368. 7074.09   2
  -1   3   3 473192. 7076.35   2
  -1   3   3 494879. 7085.33  10
   1   3  -2 139293. 2114.78   6
  -1   3   2 142104. 2093.81   2
  -1   3   2 141266. 2104.90  10
   1   3  -1 113998. 1678.40   9
   1   3   0 261757. 3773.13   6
   1  -3   0 258271. 3750.45   1
   1   3   0 262375. 3750.12   1
   1   3   0 254197. 3778.87   9
   1   3   1 25842.6 406.070   7
   1  -3   1 26459.0 397.067   1
   1   3   1 25181.6 384.546  10
   1   3   2 72988.7 1109.55   2
   1  -3   2 73396.9 1109.70   2
   1   3   2 75897.0 1116.87   7
   1  -3   3 3517.22 111.981   2
   1   3   3 3778.66 115.347   2
   1   3   3 3793.18 116.326   9
   1   3   3 3578.33 112.995   7
  -1   3  -3 3643.60 131.212   6
   1   3   4 45671.2 720.300   2
   1   3   4 47526.2 725.388   7
   1   3   4 46701.5 717.796   9
   1   3   4 46987.5 738.836   8
   1  -3   5 4847.88 164.495   2
   1   3   5 4847.77 169.478   2
   1   3   5 4995.90 147.517   9
   1   3   6 1661.58 158.756   2
   1   3   6 1718.50 108.924   9
  -1   3  -6 1340.91 134.478   6
   1   3   7 241767. 3614.55   9
  -1   3  -7 230681. 3636.48   6
   1   3   7 245929. 3563.84  12
   1  -3   7 255543. 3639.49   2
   1   3   7 259013. 3651.12   2
   1   3   8 8661.52 284.709   2
   1  -3   8 9081.64 272.820   2
   1   3   8 8206.31 170.789  12
   1   3   9 15091.8 385.446   2
   1  -3   9 15350.6 374.427   2
   1  -3   9 15890.0 292.155  12
   1   3  10 3934.30 184.537  34
   1   3  10 3743.92 209.147  37
   1  -3  10 3736.52 170.538  12
   1  -3  10 3137.54 227.853   2
   1   3  10 3782.35 249.887   2
   1  -3  11 1137.07 206.839   2
   1   3  11 896.122 229.561   2
   1  -3  11 1140.12 162.762  24
  -1   3 -11 1024.59 154.447  31
   1  -3  11 1351.69 164.342  12
   1   3  11 1107.65 218.207  37
   1  -3  11 1124.07 209.113  30
   1  -3  12 2134.87 172.145  24
  -1   3 -12 2085.94 171.310  31
   1  -3  12 2370.75 174.323  12
   1   3  12 1761.04 245.811  37
   1  -3  12 2063.10 238.471  30
   1   3  12 2068.32 179.705  29
  -1   3 -13 37546.3 631.972  31
   1  -3  13 42355.2 669.373  30
   1  -3  13 39328.3 631.980  12
   1   3  13 40567.3 680.740  37
   1   3  14 5249.13 263.217  37
   1   3  15 10489.1 269.982  37
   1   3  15 11386.1 253.262  25
   1   3  16 418.500 124.691  37
   1   3  16 458.930 114.289  25
   1   4 -16 805.749 70.3524  23
  -1   4  16 951.745 150.749  37
  -1   4  15 7196.10 263.171  37
   1   4 -15 6943.22 181.754  31
  -1   4  14 11155.1 330.521  37
   1   4 -14 9970.40 249.561  31
   1   4 -13 5443.37 219.615  31
  -1  -4  13 5833.89 252.575  30
  -1  -4  13 5073.53 202.635  24
  -1  -4  12 643.421 176.774  24
  -1  -4  12 310.196 155.121  19
  -1  -4  12 696.829 218.116  30
  -1  -4  12 625.728 153.780   5
  -1   4  12 711.674 168.371   5
  -1   4  12 851.894 212.653  34
  -1  -4  11 15162.0 322.458  30
  -1  -4  11 13030.3 365.022   2
  -1   4  11 12757.7 389.440   2
  -1  -4  11 14175.7 296.533  24
  -1  -4  11 14481.3 287.516  19
  -1  -4  11 14629.5 274.016  12
  -1   4  11 14209.3 266.549  11
  -1  -4  11 13819.4 272.504   5
  -1   4  11 14125.4 284.300   5
  -1   4  11 15097.2 318.540  34
  -1  -4  10 3469.66 140.987  12
  -1  -4  10 3423.17 151.786  15
  -1  -4  10 2886.62 222.624   2
  -1   4  10 3040.13 243.979   2
  -1   4  10 3758.30 180.221  34
  -1  -4  10 3514.20 167.847  24
  -1   4   9 12707.8 345.223   2
  -1  -4   9 12669.0 328.214   2
  -1  -4   9 13111.2 241.034  12
  -1   4   8 26177.3 511.861   2
  -1  -4   8 27149.6 499.700   2
  -1  -4   7 24469.3 450.909   2
  -1   4   7 23863.1 459.610   2
  -1   4   6 67067.8 1071.06   2
  -1  -4   6 70473.0 1064.89   2
  -1   4   6 68733.7 1091.16   7
  -1   4   5 163962. 2500.10   2
  -1  -4   5 170082. 2494.29   2
  -1   4   4 251116. 3412.85  10
  -1  -4   4 246715. 3395.04   2
   1   4  -4 257701. 3439.13   6
  -1   4   3 314.993 57.1271   2
  -1  -4   3 416.682 61.7873   2
  -1   4   3 567.595 53.3584   6
   1   4  -3 409.330 99.3456   6
  -1   4   3 442.516 72.8308  10
  -1   4   2 28125.2 433.907   2
  -1  -4   2 27820.7 429.238   2
  -1   4   2 29538.0 455.550   6
  -1   4   2 29020.5 458.401  10
  -1   4   1 28947.0 439.395   2
  -1  -4   1 30116.0 437.434   2
   1  -4  -1 29605.3 440.448   1
   1   4  -1 29481.8 441.344   1
  -1   4   1 31169.4 482.618   6
   1   4  -1 31273.4 488.233   6
   1   4   0 287261. 4148.73   6
  -1   4   0 282262. 4156.81   6
   1   4   1 30700.9 458.570  10
   1   4   1 30885.0 487.046   7
   1   4   1 32280.5 509.116   8
   1   4   1 32608.9 507.949   9
   1   4   2 26676.4 435.423   7
  -1   4  -2 24975.5 458.926   6
  -1   4  -3 93555.4 1463.93   6
   1   4   3 94236.3 1425.91   2
   1  -4   3 91579.2 1422.97   2
   1   4   3 100668. 1453.73   9
   1   4   3 103030. 1470.17   8
   1   4   3 98183.0 1442.07   7
  -1   4  -4 43301.4 739.561   6
   1   4   4 43866.3 705.518   2
   1  -4   4 43326.6 700.510   2
   1   4   4 48165.8 726.118   7
   1   4   4 47234.9 725.416   9
  -1   4  -5 42155.6 744.927   6
   1  -4   5 43231.1 711.436   2
   1   4   5 44861.7 721.644   2
   1   4   5 45513.2 726.832   9
  -1   4  -6 2903.84 173.284   6
   1  -4   6 3246.58 158.846   2
   1   4   6 3285.45 168.116   2
   1   4   6 3082.91 144.832   9
   1  -4   7 46780.2 778.827   2
   1   4   7 48857.0 796.594   2
  -1   4  -7 46292.2 805.486   6
   1  -4   8 83324.7 1286.85   2
   1   4   8 85732.7 1307.46   2
   1   4   9 6274.92 257.523   2
   1  -4   9 5982.14 239.204   2
   1  -4  10 11704.4 336.248   2
   1   4  10 11790.9 357.465   2
   1  -4  10 12716.7 266.700  19
   1  -4  10 12545.7 274.706  24
   1  -4  10 12609.2 296.384  30
   1  -4  10 12923.3 262.556  12
  -1   4 -10 12083.8 268.989  31
   1  -4  11 977.633 161.499  19
  -1   4 -11 1003.26 169.394  31
   1  -4  11 1060.87 217.280  30
   1  -4  11 1077.93 156.035  12
   1  -4  11 1033.51 176.627  24
   1  -4  12 584.167 175.464  24
   1  -4  12 608.101 159.470  19
   1  -4  12 809.957 234.353  30
   1  -4  12 604.180 152.568  12
   1   4  12 832.729 251.602  37
  -1   4 -12 651.519 177.007  31
   1   4  13 933.932 209.621  25
   1  -4  13 868.497 234.755  30
   1  -4  13 774.642 140.589  12
  -1   4 -13 1094.06 168.664  31
   1   4  13 1143.55 258.036  37
   1   4  14 4617.67 221.140  25
  -1   4 -14 4069.58 158.807  31
   1  -4  14 4185.00 229.633  30
   1   4  14 4107.11 267.818  37
   1   4  15 1819.76 197.102  37
   1   4  15 1567.74 158.442  25
   1   4  16 133.683 113.879  37
   1  -4  16-2.57916 60.1850  25
   1   5 -16 1183.31 61.3286  23
   1   5 -15 12414.7 240.758  31
   1   5 -14 4317.31 193.138  31
  -1  -5  14 4006.36 215.812  30
  -1  -5  13 1088.89 175.098  24
  -1  -5  13 1138.44 218.982  30
   1   5 -13 1035.51 195.868  31
  -1   5  13 1394.05 267.125  37
  -1   5  12 63641.4 1005.55  34
  -1   5  12 62953.3 1017.08  37
  -1  -5  12 61934.8 970.084  19
  -1  -5  12 63930.7 993.687  30
   1   5 -12 65722.9 990.107  31
  -1  -5  12 62973.2 983.826  24
  -1   5  11 1037.94 121.077  11
  -1  -5  11 1461.00 182.557  24
  -1  -5  11 1171.90 167.919  19
  -1   5  11 1147.33 150.621   5
  -1   5  11 1677.82 241.449  37
  -1  -5  11 1481.83 213.024  30
  -1   5  10 1419.94 212.409   2
  -1   5  10 1600.43 121.786  11
  -1  -5  10 1411.72 169.976  24
  -1   5   9 11378.1 221.262  11
  -1   5   9 10498.5 314.560   2
  -1   5   8 26598.2 422.775  11
  -1  -5   8 25854.1 488.546   2
  -1   5   8 25855.8 503.745   2
  -1   5   7 21617.4 349.829  11
  -1  -5   7 21747.3 404.596   2
  -1   5   7 20867.3 416.248   2
  -1   5   6 209697. 3054.58  11
  -1  -5   6 214746. 3096.36   2
  -1   5   6 207486. 3105.18   2
  -1   5   5 36253.5 591.224  10
   1   5  -5 36926.7 626.737   6
  -1   5   5 34057.0 572.719   2
  -1  -5   5 34957.3 567.072   2
  -1   5   4 3196.29 123.857  10
  -1   5   4 3293.96 156.154   7
  -1   5   4 2930.24 110.105   2
  -1  -5   4 3031.36 104.906   2
   1   5  -3 2017.87 137.973   6
  -1   5   3 1808.38 85.5891   6
  -1   5   3 1757.89 131.278   7
  -1  -5   3 1676.41 68.9510   2
  -1   5   3 1509.31 75.1624   2
  -1   5   3 1563.47 95.1586  10
   1   5  -3 1709.79 71.2855   8
  -1   5   2 7649.34 166.981   6
  -1   5   2 7823.52 169.633  10
   1   5  -2 7411.54 153.840   8
  -1   5   1 3347.34 115.315  10
   1   5  -1 3215.56 110.570   8
  -1   5   1 3392.48 127.613   6
   1   5   0 123892. 1843.42  10
  -1   5   0 126440. 1896.66   6
   1   5   0 128820. 1887.67   6
   1   5   1 22059.4 345.876  10
   1   5   1 23361.8 384.827   7
  -1   5  -1 22811.6 414.999   6
   1   5   2 10376.6 243.860   8
   1   5   2 9748.17 207.674   7
   1   5   3 3811.28 160.655   8
   1   5   3 3668.11 140.067   7
  -1   5  -3 3453.44 169.202   6
  -1   5  -4 23953.7 460.385   6
   1   5   4 24337.6 431.791   7
  -1   5  -5 5382.66 216.472   6
   1   5   5 6161.85 201.064   7
   1   5   5 6076.60 174.304   2
   1  -5   5 5468.39 167.389   2
   1   5   6 59886.0 954.328   2
   1  -5   6 59958.1 947.279   2
  -1   5  -6 61638.0 1010.81   6
   1  -5   7 50255.6 817.063   2
   1   5   7 50343.1 826.228   2
  -1   5  -7 49234.3 867.463   6
   1   5   8 4671.28 217.934   2
   1  -5   8 4445.38 202.641   2
  -1   5  -8 4011.31 224.239   6
   1   5   9 9481.83 256.905  37
   1   5   9 9486.32 238.186  34
  -1   5  -9 9536.84 229.551  31
   1   5   9 9137.93 295.391   2
   1  -5  10 26816.5 459.127  24
   1  -5  10 25486.3 447.039  19
   1  -5  10 26441.6 467.513  30
  -1   5 -10 25371.8 451.993  31
   1  -5  10 25728.4 431.245  12
   1   5  10 27647.8 471.706  34
   1   5  10 27860.2 483.901  37
   1   5  11 12796.7 348.459  37
   1  -5  11 13612.2 292.877  19
   1  -5  11 13254.3 329.606  30
  -1   5 -11 12651.2 301.549  31
   1  -5  11 13899.9 271.480  12
   1  -5  11 13416.9 305.023  24
   1   5  11 12951.7 302.938  25
   1  -5  12 1893.59 172.293  19
  -1   5 -12 2040.95 194.040  31
   1  -5  12 1747.77 141.752  12
   1   5  12 1873.81 207.113  25
   1  -5  12 1868.23 197.745  24
   1  -5  12 1975.74 247.580  30
   1   5  13 3492.67 204.338  25
  -1   5 -13 3425.43 186.106  31
   1  -5  13 3412.80 247.052  30
   1   5  14 3933.47 189.274  25
   1  -5  14 4148.59 218.103  30
  -1   5 -15 7065.96 149.308  23
   1   5  15 8137.68 229.221  37
   1   5  16 5089.13 130.782  37
  -1   6  15 1164.57 168.555  37
  -1   6  14 1806.59 227.350  37
  -1  -6  14 1704.69 188.112  30
   1   6 -14 1806.63 166.417  31
  -1  -6  13 554.887 150.781  19
  -1  -6  13 587.896 213.542  30
   1   6 -13 518.031 194.025  31
  -1   6  13 467.145 245.353  37
  -1  -6  13 493.863 175.076  24
  -1  -6  12 4050.19 193.842  19
  -1  -6  12 3763.72 240.076  30
   1   6 -12 3946.35 222.139  31
  -1   6  12 3547.00 266.789  37
  -1  -6  12 3952.53 212.111  24
  -1  -6  11 6612.20 237.966  24
  -1  -6  11 6254.30 216.447  19
  -1   6  11 7507.37 277.898  37
  -1   6  11 7652.29 257.500  34
   1   6 -11 7150.72 247.305  31
  -1   6  11 5448.31 162.826  11
  -1  -6  11 7330.81 260.610  30
  -1  -6  10 2479.02 181.065  19
  -1  -6  10 2835.20 190.985  24
  -1   6  10 2332.82 133.709  11
  -1   6  10 2924.19 222.837  37
  -1   6  10 2761.15 201.973  34
   1   6 -10 2851.84 201.473  31
  -1   6   9 23560.7 396.839  11
  -1   6   9 24066.8 427.591  34
  -1  -6   9 23983.3 424.352  24
  -1   6   8 1970.00 123.914  11
  -1   6   7 68072.2 1004.34  11
  -1   6   7 65286.6 997.182  13
  -1   6   6 21316.1 356.275  11
  -1   6   6 21781.1 351.928  13
  -1   6   5 45400.5 686.930  11
  -1   6   5 46172.4 776.727   7
   1   6  -5 44019.8 780.993   6
  -1   6   4 548.785 104.462  10
  -1   6   4 948.162 148.414   7
   1   6  -4 848.943 160.415   6
  -1   6   3 18287.5 341.510  10
  -1   6   3 18968.4 332.966   6
   1   6  -2 4381.99 130.465   8
   1   6  -2 4232.26 181.319   6
  -1   6   2 4051.12 144.156   6
  -1   6   1 13591.2 272.370  10
  -1   6   1 13458.5 287.359   6
   1   6  -1 13471.7 296.568   6
   1   6   0 39599.4 618.044  10
  -1   6   0 42365.2 689.563   6
   1   6   1 7417.88 198.217   8
   1   6   1 7258.87 180.469   7
  -1   6  -1 7102.93 214.969   6
   1   6   2 93736.4 1417.37   8
  -1   6  -2 90073.2 1427.53   6
   1   6   2 91220.4 1390.28   7
   1   6   3 5534.73 206.730   8
   1   6   3 6162.64 185.434   7
   1   6   4 6453.19 200.398   7
  -1   6  -4 6541.22 239.543   6
   1   6   5 82682.9 1277.92   7
  -1   6  -5 79012.4 1312.40   6
   1   6   6 23602.2 464.317   7
  -1   6  -6 21910.7 489.840   6
  -1   6  -7 1759.27 208.651   6
  -1   6  -8 10834.7 341.938   6
   1   6   9 11069.1 296.742  37
   1   6   9 11542.9 277.056  34
   1  -6   9 12489.5 276.867  19
   1   6   9 11297.2 264.837  25
   1  -6   9 12712.4 287.202  24
  -1   6  -9 12238.2 279.088  31
   1  -6   9 13117.3 241.883  12
   1  -6   9 11317.8 287.626  30
   1  -6  10 771.018 194.075  24
   1  -6  10 992.066 181.949  19
   1   6  10 788.819 168.131  25
  -1   6 -10 897.799 188.001  31
   1   6  10 628.195 201.820  34
   1   6  10 811.865 222.279  37
   1  -6  10 1160.77 134.712  12
   1  -6  11 12463.6 291.930  19
   1   6  11 12454.9 293.131  25
   1  -6  11 13402.7 313.236  24
  -1   6 -11 13896.8 307.420  31
   1  -6  11 11620.4 250.605  12
   1   6  11 14678.7 351.118  37
   1   6  12 10515.7 325.688  37
   1  -6  12 9255.44 243.243  19
  -1   6 -12 10050.5 266.682  31
   1  -6  12 10109.6 304.332  30
   1   6  12 9318.35 251.235  25
   1  -6  12 10050.0 267.937  24
   1   6  13 3323.02 266.414  37
  -1   6 -13 2895.71 185.597  31
   1  -6  13 3254.72 240.041  30
   1   6  14 9243.57 276.241  37
  -1   6 -14 9158.47 198.977  23
   1  -6  14 9705.18 249.829  30
  -1   6 -15 15718.9 254.253  23
   1   7 -15 7143.03 141.434  23
   1   7 -14 23.4936 137.788  31
  -1  -7  14 42.8799 163.263  30
  -1   7  14 200.522 173.083  37
  -1  -7  13 1469.01 150.641  19
  -1  -7  13 1231.90 176.874  24
   1   7 -13 1557.02 198.964  31
  -1  -7  13 1365.09 209.897  30
  -1   7  13 1505.37 219.044  37
  -1  -7  12 1010.03 179.413  19
  -1   7  12 1482.78 246.378  34
  -1   7  12 1343.81 229.531  37
   1   7 -12 1351.92 217.370  31
  -1  -7  12 1275.52 229.076  30
  -1  -7  12 1162.14 201.221  24
   1   7 -11 5940.37 247.288  31
  -1  -7  11 5801.29 243.378  24
  -1  -7  11 5846.53 219.023  19
  -1   7  11 5323.31 259.345  37
  -1   7  11 5913.21 255.058  34
  -1  -7  10 16419.2 330.548  19
  -1   7  10 16765.6 352.873  34
  -1   7  10 14963.0 345.269  37
  -1   7  10 15253.5 288.603  11
  -1   7   9 16841.1 310.377  11
   1   7  -9 17837.5 349.168  31
  -1   7   9 16508.2 350.756  37
  -1   7   9 18011.6 352.247  34
  -1  -7   8 185.509 160.053  24
   1   7  -8 155.309 155.428  31
  -1   7   8-21.8319 207.264   7
  -1   7   8 27.5471 149.008  28
  -1   7   8 76.8904 148.800  37
  -1   7   8 205.752 120.438  11
  -1   7   7 18738.4 322.175  11
  -1   7   7 18285.4 315.186  13
  -1   7   6 22916.2 480.271   7
  -1   7   6 22038.8 366.369  13
  -1   7   6 22524.0 369.659  11
  -1   7   5 11030.4 214.703  13
  -1   7   5 11493.2 218.676  11
  -1   7   4 2061.92 179.439   7
  -1   7   4 1567.77 120.275  10
  -1   7   4 1764.87 103.168  13
  -1   7   4 1870.04 108.534  11
  -1   7   3 2066.89 120.631  10
   1   7  -3 1981.69 182.356   6
  -1   7   3 2210.49 118.482   6
  -1   7   3 1914.87 99.3011  13
  -1   7   2 1839.52 113.561  10
  -1   7   2 2083.65 172.652   7
  -1   7   2 1956.64 133.450   6
  -1   7   2 2002.94 97.4555  13
  -1   7   1 100775. 1511.52   6
  -1   7   1 96786.7 1482.12  10
   1   7  -1 96991.3 1482.19   8
   1   7   0 35902.1 610.812   8
  -1   7   0 36456.2 639.386   6
   1   7   0 37050.9 605.424   7
  -1   7   0 36273.4 559.171  13
   1   7   1 60491.8 945.942   8
  -1   7  -1 59178.5 963.653   6
   1   7   1 60262.0 928.549   7
  -1   7  -1 57365.9 877.827  13
  -1   7  -2 22256.8 464.718   6
   1   7   2 23328.6 422.510   7
   1   7   2 23148.1 443.946   8
   1   7   3 1834.28 147.411   7
   1   7   3 1756.13 93.1982  13
   1   7   4 65143.8 1036.91   7
  -1   7  -4 66274.4 1091.03   6
   1   7   4 64035.5 959.875  13
   1   7   5 49404.3 827.020   7
  -1   7  -5 49684.1 875.555   6
   1   7   5 48331.7 732.688  13
  -1   7  -6 6165.30 283.804   6
   1   7   6 6257.07 249.745   7
  -1   7  -7 15306.2 411.322   6
   1   7   8 4437.89 203.602  37
   1   7   8 4519.55 186.970  34
  -1   7  -8 4613.55 260.944   6
   1  -7   8 4782.48 206.223  30
   1  -7   8 5064.19 208.590  24
   1  -7   9 851.383 186.488  19
   1   7   9 582.040 150.098  25
   1   7   9 1171.38 183.698  34
  -1   7  -9 920.314 189.779  31
   1  -7   9 847.102 203.647  30
   1   7   9 1001.35 203.867  37
   1  -7  10 10942.3 275.618  19
   1  -7  10 10557.4 288.227  24
  -1   7 -10 10792.9 281.495  31
   1  -7  10 10356.0 296.235  30
   1   7  10 10248.4 307.068  37
   1   7  10 11164.1 301.489  34
   1  -7  11 1463.22 216.806  24
   1  -7  11 1310.74 194.590  19
   1   7  11 1130.63 160.294  25
  -1   7 -11 1088.42 208.556  31
   1  -7  11 1226.42 240.463  30
   1   7  11 1271.71 244.247  37
   1  -7  12 146.302 169.679  19
  -1   7 -12 459.045 191.560  31
   1   7  12 297.668 235.349  37
  -1   7 -13 33183.2 528.992  23
   1   7  13 32644.1 570.512  37
   1  -7  14 1888.25 163.501  30
  -1   7 -14 1780.53 106.241  23
   1   7  14 1856.58 176.290  37
  -1   7 -15 348.454 46.9455  23
   1   7  15 302.111 87.2739  37
  -1  -8  14 8396.05 198.955  30
  -1  -8  13 28.1097 129.472  19
   1   8 -13 105.809 163.205  31
  -1  -8  13 96.7826 181.802  30
  -1  -8  13 139.037 160.937  24
   1   8 -12 3993.05 222.419  31
  -1  -8  12 3991.27 189.431  19
  -1   8  12 4350.73 248.149  34
  -1  -8  12 4031.77 213.489  24
  -1  -8  11 4328.78 209.170  19
  -1  -8  11 4468.84 247.479  30
  -1   8  11 4654.29 248.066  34
  -1   8  11 4082.02 219.430  37
  -1  -8  10 16080.3 355.670  30
  -1  -8  10 16826.7 359.079  24
   1   8 -10 16767.9 358.376  31
  -1   8  10 16815.2 356.308  34
  -1   8   9 242.268 187.690  34
   1   8  -9 67.9797 195.070  31
  -1  -8   9-32.5994 198.208  24
  -1   8   9 169.684 165.867  37
  -1  -8   8 26007.5 452.734  24
   1   8  -8 26028.9 445.970  31
  -1   8   8 24584.2 445.715  28
  -1   8   8 23649.6 402.291  13
  -1   8   8 25127.7 444.037  34
  -1  -8   7 35.2253 158.998  24
  -1   8   7 144.313 149.900  28
   1   8  -7 201.572 155.954  31
  -1   8   7 172.228 162.953  27
  -1   8   7 109.559 110.713  13
  -1   8   7 253.373 212.644   7
  -1   8   6 3876.56 143.785  13
  -1   8   6 4172.65 247.165   7
  -1   8   5 2046.34 125.268  13
  -1   8   5 2523.40 222.825   7
  -1   8   4 34852.4 552.975  13
  -1   8   4 36588.3 661.263   7
  -1   8   3 5325.86 151.733  13
  -1   8   3 5325.31 237.115   7
  -1   8   2 3868.50 131.439  13
  -1   8   2 4002.79 217.390   7
  -1   8   2 3793.21 171.052   6
  -1   8   1 122.138 136.931   6
  -1   8   0 627.836 100.196  13
  -1   8   0 319.347 155.296   6
   1   8   0 251.587 119.731   7
  -1   8   0 255.389 111.637  10
  -1   8  -1 20468.5 439.762   6
   1   8   1 19986.6 390.333   7
  -1   8  -2 200083. 2998.17   6
   1   8   2 196443. 2944.98   7
  -1   8  -3 16683.6 414.341   6
   1   8   3 16274.0 355.921   7
   1   8   4 3072.87 187.876   7
  -1   8  -5 1582.05 230.559   6
   1   8   5 1258.29 184.576   7
   1  -8   6 3373.16 180.654  24
   1   8   6 3625.76 165.211  21
   1  -8   6 3746.71 174.781  19
  -1   8  -6 3398.41 168.474  31
   1   8   6 3215.07 175.321  27
  -1   8  -6 3797.31 266.856   6
   1   8   7 10421.1 238.453  34
   1   8   7 9933.84 251.668  37
  -1   8  -7 10862.7 363.393   6
  -1   8  -7 11010.0 261.969  31
   1  -8   7 10783.3 267.680  24
   1  -8   7 10808.7 258.423  19
   1   8   7 10469.4 257.528  27
   1  -8   7 10358.5 256.291  30
   1   8   7 10192.9 240.117  28
   1  -8   8 31320.2 520.374  19
   1  -8   8 30027.8 520.018  30
   1  -8   8 31111.8 530.411  24
   1   8   8 30069.1 516.166  34
   1  -8   9 296.220 208.730  30
   1   8   9 199.755 194.782  34
   1   8   9 108.948 198.948  37
   1  -8   9 442.350 210.378  24
  -1   8 -10 3836.57 223.792  31
   1  -8  10 3733.64 247.451  30
   1   8  10 3324.86 232.883  37
   1  -8  10 3995.92 218.139  19
  -1   8 -11 1229.38 202.572  31
   1   8  11 954.954 216.875  37
   1  -8  11 1439.40 189.949  19
   1  -8  11 1074.17 235.465  30
   1  -8  12 10188.0 240.929  19
   1   8  12 10165.2 276.863  37
  -1   8 -12 10753.1 239.671  23
   1  -8  12 10566.7 290.049  30
  -1   8 -13 1037.02 119.382  23
   1  -8  13 1048.11 125.271  19
  -1   8 -14 5933.38 126.735  23
   1   9 -14 1363.15 60.4313  23
   1   9 -13 2039.57 108.047  23
  -1  -9  13 2017.13 116.825  19
  -1  -9  12 9099.07 255.100  30
  -1  -9  12 9228.09 219.575  19
   1   9 -12 8952.27 207.118  23
  -1  -9  11 1516.61 219.994  30
  -1   9  11 1402.63 211.459  34
  -1  -9  11 1784.76 210.464  24
   1   9 -11 1652.07 201.347  31
  -1  -9  10 9981.16 292.281  30
   1   9 -10 10287.2 277.835  31
  -1   9  10 10126.9 280.701  34
  -1  -9  10 10464.4 288.613  24
  -1  -9   9 44660.0 721.638  19
  -1  -9   9 43168.2 724.657  30
  -1   9   9 44380.2 727.619  34
  -1  -9   9 45884.3 731.480  24
   1   9  -9 46126.7 730.465  31
  -1  -9   8 1798.91 198.363  19
  -1  -9   8 1551.89 204.648  24
  -1   9   8 1411.97 184.561  34
   1   9  -8 1872.00 197.482  31
  -1   9   7 4892.56 207.389  28
  -1   9   7 4652.60 186.127  34
   1   9  -7 5100.33 202.082  31
  -1  -9   7 4773.71 212.852  24
  -1   9   6 100431. 1615.92   7
   1   9  -6 98748.0 1492.67  31
  -1   9   6 99943.3 1479.15  13
  -1  -9   6 97788.7 1495.59  24
  -1   9   6 102166. 1509.21  27
  -1   9   6 100187. 1502.96  28
  -1   9   5 9204.78 313.708   7
   1   9  -5 8106.66 209.239  31
  -1   9   5 9066.25 200.354  13
  -1  -9   5 8042.14 215.514  24
  -1   9   5 8043.55 231.176  27
  -1   9   5 7879.76 223.973  28
  -1   9   4 618.461 203.935   7
  -1   9   4 576.274 128.639  13
  -1   9   3 6294.40 263.538   7
  -1   9   3 6343.98 177.534  13
  -1   9   2 378.939 193.446   7
  -1   9   1 2542.65 182.751   6
  -1   9   1 2568.98 215.960   7
  -1   9   0 16344.1 381.983   6
   1   9   1 5146.65 194.597   7
  -1   9  -1 5258.78 248.415   6
  -1   9  -2 13190.5 364.793   6
   1   9   2 12604.0 310.728   7
  -1   9  -3 56970.8 981.995   6
   1   9   3 54656.1 921.537   7
  -1   9  -4 3777.05 265.777   6
   1   9   4 3694.45 165.068  21
   1   9   4 3775.19 205.130   7
   1  -9   5 18461.5 352.495  24
   1  -9   5 18017.6 343.844  19
   1   9   5 18836.9 340.335  28
  -1   9  -5 18553.0 329.703  23
   1   9   5 19249.1 354.572  22
   1   9   5 18517.4 337.797  14
  -1   9  -6 721.351 168.245  31
   1  -9   6 725.162 179.747  24
  -1   9  -6 709.428 136.596  23
   1  -9   6 788.777 172.504  19
   1   9   6 663.698 171.824  21
   1   9   6 870.992 175.271  27
   1   9   6 764.785 148.344  28
   1  -9   6 750.523 166.945  30
   1   9   6 517.214 137.286  14
  -1   9  -6 529.606 229.694   6
   1  -9   7 1446.26 191.355  19
  -1   9  -7 1352.09 152.792  23
   1   9   7 1634.32 187.647  27
   1  -9   7 1639.47 188.618  30
   1   9   7 1468.92 161.310  28
  -1   9  -7 1803.90 189.442  31
   1  -9   7 1389.43 201.035  24
   1  -9   8 1101.85 202.977  19
  -1   9  -8 995.529 160.547  23
   1  -9   8 1148.53 213.843  24
   1  -9   8 851.032 199.415  30
  -1   9  -8 1107.17 197.571  31
   1   9   8 1121.90 173.743  34
   1   9   8 1008.90 171.293  37
   1  -9   9 15452.9 331.031  19
  -1   9  -9 15014.2 305.014  23
   1  -9   9 14830.8 337.011  30
   1  -9  10 21809.9 423.451  30
  -1   9 -10 21850.4 391.236  23
   1  -9  11 6121.27 244.877  30
  -1   9 -11 6448.45 192.536  23
   1  -9  12 1527.70 188.999  30
   1  -9  12 1590.93 146.137  19
   1  -9  13 1532.60 141.079  30
   1  -9  13 1304.77 98.4051  19
  -1 -10  13 1014.25 100.229  30
  -1 -10  13 861.623 73.3407  19
  -1 -10  12 930.092 153.418  30
   1  10 -12 762.821 94.9797  23
  -1 -10  11 3621.45 201.547  30
   1  10 -11 3297.68 138.239  23
  -1 -10  11 3691.86 194.906  24
  -1 -10  10 8179.72 255.298  30
   1  10 -10 8234.38 201.945  23
  -1 -10  10 8740.46 258.674  24
  -1 -10  10 8982.41 247.813  19
  -1 -10   9 19174.7 369.507  19
   1  10  -9 18616.9 339.639  23
  -1 -10   9 18833.4 376.726  30
   1  10  -9 19243.6 370.371  31
  -1 -10   9 19325.9 382.492  24
  -1 -10   8 24374.5 442.795  24
  -1 -10   8 24013.1 432.552  19
   1  10  -8 22772.5 404.205  23
  -1 -10   8 23979.3 437.223  30
   1  10  -8 24910.8 431.894  31
  -1  10   8 23059.3 423.020  34
  -1 -10   7 2397.31 200.651  24
  -1 -10   7 2276.14 194.519  19
   1  10  -7 2155.56 142.215  23
  -1  10   7 2593.42 200.875  28
   1  10  -7 2787.15 188.031  31
  -1  10   7 2646.77 166.129  34
  -1 -10   6 3347.74 188.446  19
  -1 -10   6 2927.84 187.896  24
  -1  10   6 3234.50 210.736  27
  -1  10   6 3032.94 200.407  28
   1  10  -6 3109.04 177.790  31
   1  10  -6 2807.53 136.853  23
  -1 -10   5 1345.16 161.800  19
  -1 -10   5 1576.79 165.651  24
  -1  10   5 1733.78 185.417  27
  -1  10   5 1550.81 185.938  28
  -1  10   4 1886.76 179.409  27
  -1  10   4 1923.50 186.197  28
  -1  10   4 1558.66 217.851   7
  -1 -10   4 1550.44 147.544  19
  -1  10   3 2405.74 222.131   7
  -1  10   3 2129.48 162.915  27
  -1  10   3 2394.90 157.079  14
   1  10  -3 2027.35 143.426  33
  -1  10   3 1988.44 151.474  21
  -1  10   2 61197.7 958.654  21
  -1  10   2 62849.1 970.081  27
  -1  10   2 61718.2 1063.11   7
   1  10  -2 59957.7 966.694  33
   1  10  -1 38968.7 626.807  21
  -1  10   1 40037.0 638.738  27
   1  10  -1 39897.2 626.124  22
  -1  10   1 39355.9 623.596  21
  -1  10   1 41090.8 739.734   7
   1  10  -1 40329.8 644.234  33
  -1  10   0 13499.5 266.937  27
   1  10   0 12629.8 261.942  22
   1  10   0 12634.9 258.767  21
   1  10   0 13016.0 286.536  33
   1  10   1 17877.0 339.506  27
  -1  10  -1 16151.8 308.564  27
   1  10   1 16581.0 336.320  33
  -1  10  -1 15141.9 403.679   6
   1  10   1 16506.1 309.240  22
   1  10   1 16635.5 314.052  21
   1  10   2 402.456 145.300  21
   1  10   2 280.286 138.172  22
   1  10   2 439.894 163.919  27
  -1  10  -2 579.223 205.790   6
   1  10   2 384.242 144.822  14
   1  10   3 8146.43 213.272  22
   1  10   3 8415.69 227.268  21
   1  10   3 7967.57 213.362  14
  -1  10  -3 7633.60 312.311   6
   1  10   3 8235.99 243.604  27
   1 -10   4 28332.4 501.989  24
  -1  10  -4 29771.7 482.973  23
   1  10   4 30899.6 514.860  21
   1 -10   4 29075.8 495.322  19
   1  10   4 29598.8 503.280  28
   1  10   4 30447.3 525.175  27
   1  10   4 30934.1 499.556  14
  -1  10  -4 29775.8 630.858   6
   1 -10   5 23613.0 417.909  19
   1 -10   5 23092.7 428.015  24
   1  10   5 22472.4 415.712  28
  -1  10  -5 23054.0 399.852  23
   1  10   5 24678.3 429.510  21
   1  10   5 24205.3 414.783  14
   1 -10   6 14563.3 310.566  30
   1  10   6 14534.4 310.190  28
   1 -10   6 15646.6 332.464  24
  -1  10  -6 15972.6 294.619  23
   1 -10   6 15577.6 320.409  19
   1  10   7 8831.03 276.755  27
   1 -10   7 8950.11 255.182  30
   1 -10   7 9633.19 276.482  24
   1 -10   7 9860.21 259.000  19
  -1  10  -7 9418.61 223.163  23
   1 -10   8 2274.76 201.784  30
   1 -10   8 2832.08 208.710  19
  -1  10  -8 2395.75 157.299  23
   1 -10   9 6960.18 248.257  30
   1 -10   9 7503.42 235.645  19
  -1  10  -9 7425.98 201.972  23
   1 -10  10 983.248 198.864  30
   1 -10  10 917.114 186.104  19
  -1  10 -10 1090.24 139.716  23
   1 -10  11 17742.5 344.146  30
  -1  10 -11 18489.4 313.557  23
   1 -10  12 3470.60 153.619  30
   1 -10  12 3613.76 129.822  19
  -1  10 -12 3700.35 112.195  23
   1 -10  13 113.060 49.7159  19
  -1  10 -13 90.0950 40.8894  23
  -1 -11  12 737.498 94.3179  30
  -1 -11  11 636.375 139.952  30
  -1 -11  11 704.751 120.469  19
  -1 -11  10 10619.9 254.117  30
  -1 -11  10 11602.7 244.350  19
  -1 -11   9 12825.4 286.560  24
  -1 -11   9 13427.1 279.219  19
  -1 -11   8 28209.4 484.103  24
  -1 -11   8 28587.7 475.345  19
  -1  11   7 1550.44 200.636  28
  -1 -11   7 1585.94 185.635  30
  -1 -11   7 1509.46 185.176  24
  -1 -11   7 1424.18 182.341  19
  -1  11   6 7655.94 249.779  27
  -1  11   6 7478.26 245.961  28
  -1 -11   6 6578.42 220.754  24
  -1 -11   6 6623.95 213.969  19
  -1  11   5 7944.54 249.077  27
  -1  11   5 8057.64 251.676  28
  -1 -11   5 7283.89 215.126  19
  -1  11   4 22849.3 429.622  27
  -1  11   4 23320.8 437.766  28
  -1  11   3 606.438 171.834  27
  -1  11   3 765.215 160.738  14
  -1  11   2 46152.7 742.118  21
  -1  11   2 47648.9 756.818  27
  -1  11   1 2927.05 169.287  27
   1  11  -1 2792.54 145.862  21
  -1  11   1 2552.10 141.690  21
  -1  11   1 3167.46 168.391  14
  -1  11   0 7080.07 202.144  27
   1  11   0 7236.02 227.324  27
   1  11   0 6638.38 194.693  21
  -1  11  -1 4610.47 173.258  27
   1  11   1 5042.93 213.075  27
   1  11   1 4963.63 178.035  21
   1  11   2 19690.7 364.500  21
   1  11   2 19797.2 365.337  14
  -1  11  -3 862.799 130.765  27
   1  11   3 1061.68 193.552  27
   1  11   3 1001.01 167.685  28
   1  11   3 1108.51 159.014  14
   1  11   3 1183.35 169.073  21
   1  11   4 39726.1 638.511  27
   1  11   4 37253.5 612.289  28
   1  11   4 38098.1 609.657  14
   1  11   4 38656.7 620.477  21
   1 -11   5 920.754 165.372  19
   1  11   5 992.998 182.806  21
   1  11   5 1364.31 208.638  27
   1  11   5 1031.68 167.458  28
   1  11   5 860.257 155.660  14
  -1  11  -5 995.238 121.020  23
   1 -11   6 12371.4 276.340  19
  -1  11  -6 12522.5 243.801  23
   1  11   6 11890.6 275.292  28
   1 -11   7 46.4456 178.816  19
  -1  11  -7 78.4101 123.758  23
   1 -11   7 77.3271 166.976  30
   1 -11   8 12380.5 275.401  19
  -1  11  -8 12476.7 240.870  23
   1 -11   9 77.4464 163.023  19
  -1  11  -9 129.037 113.413  23
   1 -11   9 134.713 166.876  30
   1 -11  10 12016.1 245.522  19
  -1  11 -10 11770.4 217.689  23
   1 -11  10 11697.5 251.478  30
   1 -11  11 4795.54 140.211  19
   1 -11  11 4434.80 146.687  30
  -1 -12  11 4344.41 99.1944  19
  -1 -12  10 1308.79 106.866  19
  -1 -12  10 1285.88 109.836  30
  -1 -12   9 2236.60 137.385  19
  -1 -12   9 2391.05 142.136  30
  -1 -12   8 10561.0 228.704  19
  -1 -12   8 10079.8 229.563  30
  -1 -12   7 1823.02 155.548  19
  -1 -12   7 1948.79 155.719  30
  -1 -12   6 887.220 149.069  19
  -1  12   6 785.203 183.307  28
  -1 -12   6 964.386 148.104  30
  -1 -12   5 18724.2 343.927  19
  -1  12   5 19625.0 383.186  28
  -1  12   4 1301.80 196.629  28
  -1  12   4 1109.76 179.466  27
  -1  12   4 1452.91 167.954  14
  -1  12   3 209.232 158.040  14
  -1  12   3 11.6683 189.772  28
  -1  12   3 159.873 169.386  27
  -1  12   2 4962.79 187.299  14
  -1  12   2 4662.44 191.786  27
   1  12  -2 4653.20 194.832  27
  -1  12   1 2719.85 170.672  27
   1  12  -1 2685.97 186.152  27
   1  12  -1 2701.83 140.341  21
  -1  12   0 5280.85 185.841  27
   1  12   0 5419.41 214.612  27
   1  12   0 5038.09 170.394  21
   1  12   1 11422.1 281.219  27
   1  12   1 11170.1 248.766  21
   1  12   2 3876.03 187.571  28
   1  12   2 3620.21 175.968  14
   1  12   2 3824.54 173.463  21
   1  12   2 3886.30 212.650  27
  -1  12  -2 3505.84 154.399  27
  -1  12  -3 9599.21 219.287  27
   1  12   3 9996.37 246.046  28
   1  12   3 10465.7 277.894  27
   1  12   3 10394.5 247.032  21
   1  12   3 10579.4 243.592  14
   1  12   4 11028.6 260.192  28
   1  12   4 11506.4 297.303  27
   1 -12   5 4517.06 174.406  19
   1  12   5 5208.39 184.165  28
   1 -12   6 12875.7 265.093  19
   1  12   6 12989.4 305.580  27
   1 -12   7 10282.5 231.834  19
   1 -12   8 3477.46 156.098  19
   1 -12   8 3420.60 144.627  30
   1 -12   9 1269.11 124.003  19
   1 -12   9 988.433 113.099  30
   1 -12  10 9898.27 168.977  19
   1 -12  10 7248.14 154.619  30
  -1 -13   9 2552.75 83.1533  19
  -1 -13   8 3346.05 111.911  19
  -1 -13   7 4634.03 129.124  19
   1  13  -7 3923.22 108.707  27
  -1 -13   6 3892.36 126.741  19
   1  13  -6 3587.80 123.324  27
   1  13  -5 1743.39 122.408  27
  -1  13   5 2203.28 169.442  28
   1  13  -4 270.688 128.241  27
  -1  13   4 208.899 147.879  27
  -1  13   4 184.790 163.630  28
   1  13  -3 4655.25 172.606  27
  -1  13   3 5187.87 204.766  28
  -1  13   3 4911.14 183.805  27
  -1  13   3 4900.25 180.552  14
  -1  13   2 403.387 176.584  28
  -1  13   2 362.238 142.281  14
  -1  13   2 521.827 147.689  27
   1  13  -2 448.876 147.599  27
   1  13  -1 5034.20 147.005  21
  -1  13   1 5253.06 174.853  27
   1  13  -1 5257.48 191.527  27
  -1  13   0 427.460 129.843  14
  -1  13   0 371.966 129.246  27
   1  13   0 467.669 159.942  27
   1  13   0 312.433 116.051  21
   1  13   1 905.449 149.181  28
  -1  13  -1 868.008 124.599  27
  -1  13  -1 754.742 127.219  14
   1  13   1 748.947 142.563  14
   1  13   1 1014.14 169.095  27
   1  13   1 852.030 129.206  21
  -1  13  -2 5708.95 162.618  14
   1  13   2 5441.70 204.773  27
   1  13   2 4702.35 178.336  28
  -1  13  -2 4715.34 150.366  27
   1  13   2 5748.76 179.708  14
   1  13   3 17998.5 326.010  14
   1  13   3 19115.9 349.725  27
   1  13   4 679.979 178.925  27
   1  13   5 6287.76 214.079  27
   1 -13   6 12089.8 223.236  19
   1 -13   7 1001.36 99.2115  19
  -1  13  -8 2912.11 67.5201  14
   1 -13   8 3642.98 101.661  19
   1 -13   9 5661.10 108.075  19
   1  14  -7 1838.63 56.6791  14
   1  14  -6 30.4286 63.8064  14
   1  14  -5 218.053 76.1333  14
   1  14  -5 61.0468 68.6576  27
   1  14  -4 5194.27 130.460  14
   1  14  -4 5171.93 130.868  27
   1  14  -3-31.1085 92.2325  14
  -1  14   3 99.7148 127.385  28
   1  14  -3 104.291 100.240  27
   1  14  -2 13377.3 244.465  14
  -1  14   2 14168.4 250.098  14
  -1  14   2 13558.0 249.767  27
  -1  14   2 13988.2 269.824  28
   1  14  -2 13281.0 251.730  27
  -1  14   1 398.193 111.441  14
  -1  14   1 427.121 138.881  28
   1  14  -1 469.866 120.050  27
  -1  14   1 374.145 103.154  27
  -1  14   0 1071.59 109.722  14
  -1  14   0 1144.18 142.850  28
  -1  14   0 984.214 101.711  27
   1  14   0 1049.05 130.210  27
  -1  14  -1 3638.49 121.329  14
   1  14   1 3702.75 134.217  14
   1  14   1 3719.47 152.542  27
   1  14   2 11902.0 223.450  14
   1  14   2 11613.2 240.320  27
  -1  14  -3 4200.42 111.156  14
   1  14   3 4159.58 154.994  27
  -1  14  -4 6649.64 134.644  14
  -1  14  -5 340.152 60.7297  14
  -1  14  -6 1082.98 50.4247  14
   1  15  -5 669.098 35.8295  14
   1  15  -4 245.015 46.6640  14
   1  15  -3 2643.33 69.5899  14
   1  15  -3 1776.70 60.7039  27
   1  15  -2 179.808 61.0062  14
   1  15  -2 184.072 61.7703  27
   1  15  -1 1276.69 76.7634  27
  -1  15   0 7586.26 138.818  14
   1  15   0 7280.97 146.713  27
  -1  15   0 7281.22 150.452  28
  -1  15  -1 14346.9 230.691  14
   1  15   1 14539.8 241.185  27
  -1  15  -1 14247.7 241.295  28
  -1  15  -2 510.734 57.5487  14
  -1  15  -3 394.026 47.7833  14
  -1  15  -4 255.491 33.7332  14
  -2   0  17-16.3349 78.0057  25
  -2   0  16 1561.28 142.485  37
  -2   0  15-60.6764 187.940  37
  -2   0  14 882.363 181.255   5
  -2   0  13 159.562 170.717   5
  -2   0  12 29454.0 490.844   5
  -2   0  11 64.8403 135.575   5
  -2   0  11-132.489 134.682  34
  -2   0  11 55.3818 222.194   2
  -2   0  10 13539.5 359.520   2
  -2   0   9-55.7748 189.109   2
  -2   0   8 541.824 170.887   2
  -2   0   7-5.18186 151.950   2
  -2   0   6 11090.9 258.498   2
  -2   0   5 700.402 117.713   2
  -2   0   4 32338.5 436.384   2
  -2   0   4 21623.4 406.648   7
  -2   0   3 43.5627 43.4941   7
  -2   0   3 160.659 54.6328  10
  -2   0   2 42320.6 644.572  10
  -2   0   2 42889.9 635.282   7
  -2   0   1 46.5294 33.2452  10
   2   0   0 47329.4 715.227   1
   2   0   1 172.065 57.0055   1
   2   0   2 12677.5 237.274   1
   2   0   3 111.793 86.1000   2
   2   0   3 64.9440 85.9535   1
   2   0   4 267667. 4026.78   8
   2   0   4 291638. 4052.99   2
   2   0   5-24.1120 132.933   2
   2   0   5 70.3875 65.2009   8
   2   0   6 2295.80 177.749   2
   2   0   6 2182.17 111.204   9
  -2   0  -6 1853.16 93.9489   6
   2   0   7 343.644 172.023   2
   2   0   7-24.5658 87.2364   9
   2   0   8 857.196 192.865   2
   2   0   9-39.9534 207.083   2
   2   0  10 51231.4 905.715   2
   2   0  11-122.419 223.016   2
   2   0  11 124.363 184.670  30
   2   0  11-49.7936 171.384  37
   2   0  12 18282.7 363.121  12
   2   0  12 17283.9 358.233  37
   2   0  13 13.0452 188.563  37
   2   0  14 11739.5 272.040  37
   2   0  15 157.363 125.094  37
   2   0  16 3643.08 137.600  25
  -2   1  17 1140.51 74.3056  37
  -2  -1  16 2050.02 122.588  37
  -2   1  16 2586.33 163.862  37
  -2   1  15 11926.3 293.595  37
  -2  -1  15 10362.4 255.150  37
  -2  -1  14 3655.08 193.350   5
  -2  -1  13 715.114 169.261   5
  -2   1  13 806.152 181.057   5
  -2   1  12 3079.74 175.981   5
  -2  -1  12 3024.40 169.454   5
  -2   1  12 2875.17 187.811  34
  -2  -1  11 8228.85 189.701  15
  -2  -1  11 8323.81 314.239   2
  -2   1  11 8367.73 317.736   2
  -2   1  11 8222.13 206.819   5
  -2  -1  11 8308.16 204.288   5
  -2   1  11 9139.88 218.548  34
  -2  -1  10 80597.3 1295.24   2
  -2  -1   9 1175.19 199.320   2
  -2  -1   8 2364.09 92.7446  12
  -2  -1   8 2674.74 190.376   2
  -2  -1   7 2622.70 171.026   2
  -2  -1   6 86177.7 1315.22   2
  -2   1   5 5842.32 159.439   7
  -2  -1   5 5862.06 168.643   2
  -2   1   4 377566. 5569.97  10
  -2   1   4 383235. 5564.19   7
  -2  -1   4 389394. 5568.03   2
  -2   1   3 47651.6 695.354   7
   2   1  -3 44843.9 667.531   9
  -2  -1   2 189124. 2748.80  10
  -2  -1   1 134864. 1958.37  10
   2  -1   0 19603.9 311.850   1
   2   1   0 18849.4 313.026   1
   2  -1   1 180606. 2552.46   1
   2   1   1 168693. 2551.68   1
   2   1   2 592581. 8705.82   1
   2  -1   2 611226. 8705.83   1
   2   1   3 9408.98 211.788   1
   2  -1   3 10023.0 210.349   1
   2  -1   3 10071.8 209.732   2
   2   1   4 6112.69 152.442   8
   2  -1   4 6264.77 170.824   2
   2   1   5 22177.6 386.080   9
   2  -1   5 22805.3 407.827   2
   2  -1   6 85690.3 1253.45   2
   2   1   6 82822.5 1224.30   9
   2   1   7 34245.9 533.014  12
   2   1   7 33562.5 572.598   9
   2   1   8 33583.7 530.335  12
   2  -1   8 34030.8 620.641   2
   2  -1   9 20847.4 361.114  12
   2   1   9 20220.3 353.663  12
   2  -1   9 20283.4 454.215   2
   2   1  10 4036.51 172.563  12
   2  -1  10 4101.44 183.200  12
   2  -1  10 3735.88 260.449   2
   2   1  11 7046.26 234.579  37
   2  -1  11 6864.15 242.015  30
   2  -1  11 5590.96 216.097  12
   2  -1  11 4738.97 276.610   2
   2   1  11 4893.81 286.792   2
   2  -1  12 4187.20 239.485  30
   2  -1  12 3918.38 192.098  37
   2   1  12 4246.53 230.993  37
   2   1  13 4413.60 236.656  37
   2  -1  13 3700.78 191.413  37
   2   1  14 3651.33 212.484  37
   2   1  15 12977.7 284.936  37
   2   1  15 16791.8 311.736  25
   2   1  16 684.554 120.595  25
   2  -1  16 683.117 108.630  25
  -2   2  17 1665.13 84.7816  37
  -2   2  16 284.321 163.200  37
   2   2 -15 13728.1 267.353  31
  -2  -2  15 12753.8 267.442  37
  -2  -2  14 8705.68 231.616   5
  -2   2  14 8766.48 247.584   5
  -2   2  13 56532.3 909.101  34
  -2  -2  13 56533.8 876.663   5
  -2   2  13 58106.2 885.762   5
  -2   2  12 3720.14 199.214  34
  -2  -2  12 3174.17 169.579   5
  -2   2  12 3400.78 183.322   5
  -2   2  11 2530.38 154.991   5
  -2  -2  11 2376.82 145.263   5
  -2  -2  11 2431.79 137.003  15
  -2  -2  11 2359.00 175.986  30
  -2   2  11 2492.48 167.529  34
  -2   2  11 2604.44 252.599   2
  -2  -2  11 2320.87 235.562   2
  -2   2  10 29382.8 590.481   2
  -2  -2  10 29698.6 574.264   2
  -2   2   9 5114.30 249.095   2
  -2  -2   9 5301.74 238.010   2
  -2  -2   9 5388.93 139.668  12
  -2  -2   8 16451.1 350.019   2
  -2   2   8 15925.9 360.725   2
  -2  -2   8 16082.0 268.118  12
  -2  -2   7 272099. 3936.41   2
  -2   2   7 262762. 3941.94   2
  -2   2   6 3015.34 149.597   7
  -2   2   6 2921.97 157.545   2
  -2  -2   6 2848.47 151.008   2
  -2   2   5 42606.0 697.190   2
  -2   2   5 41944.1 696.110  10
  -2   2   5 43621.3 696.821   7
  -2  -2   4 21917.3 363.238   2
  -2   2   4 21251.5 366.539   2
  -2   2   3 8819.19 176.598   7
   2   2  -3 8354.55 144.933   9
   2   2  -2 78802.3 1162.65   9
   2   2  -1 47340.8 715.486   9
   2   2   0 4678.86 106.012   9
   2  -2   0 4568.70 103.787   1
   2  -2   1 48877.6 730.522   1
   2   2   1 47525.9 732.683   1
   2   2   2 849310. 12181.2   1
   2  -2   2 838099. 12178.5   1
   2   2   3 10554.3 204.300   1
   2  -2   3 10562.7 202.287   1
   2   2   3 10594.4 206.540   2
   2  -2   3 10245.0 203.180   2
   2   2   3 10339.7 197.420   9
   2  -2   4 102346. 1591.83   2
   2   2   4 107752. 1597.13   2
   2   2   4 105202. 1590.00   9
   2   2   4 109806. 1604.91   8
   2   2   5 2268.87 148.024   2
   2  -2   5 2124.36 138.744   2
   2   2   5 2488.30 130.698   8
   2   2   5 1959.53 110.401   9
   2   2   6 54387.5 843.052   2
   2  -2   6 52417.4 834.924   2
   2   2   6 54007.1 822.287   9
   2   2   7 239544. 3475.25   9
   2   2   7 243656. 3502.71   2
   2  -2   7 239278. 3494.32   2
   2   2   7 238554. 3418.94  12
   2  -2   8 12999.6 334.585   2
   2   2   8 13581.8 345.488   2
   2   2   8 12936.3 240.753  12
   2   2   9 2078.23 222.985   2
   2  -2   9 2102.36 226.766   2
   2   2   9 2270.70 135.714  12
   2   2  10 12706.1 263.838  12
   2  -2  10 12948.9 275.900  12
   2   2  10 12205.7 293.756  37
   2  -2  10 12617.7 292.777  30
   2  -2  10 12600.6 365.319   2
   2   2  10 12703.9 373.012   2
   2   2  11 1276.65 221.356   2
   2  -2  11 980.709 216.868   2
   2  -2  11 1356.03 181.435  12
   2   2  11 1205.67 169.121  12
   2  -2  11 1617.22 219.493  30
   2   2  11 1585.56 211.670  37
   2  -2  12 6022.02 267.403  30
   2   2  12 5778.19 261.813  37
   2   2  13 8998.56 270.561  29
   2   2  13 9386.37 292.025  37
   2  -2  13 9771.81 294.148  30
   2   2  14 2006.09 216.794  37
   2   2  15 442.873 165.289  37
   2  -2  16 3900.81 114.289  25
   2   2  16 3171.89 116.058  37
  -2   3  17-6.86793 64.2865  37
  -2   3  16 2551.58 173.847  37
   2   3 -16 1715.70 89.3230  31
  -2   3  15 4417.70 251.618  37
   2   3 -15 3660.77 161.387  31
  -2   3  14 39343.5 668.820  37
   2   3 -14 37199.9 615.058  31
  -2  -3  13 2405.61 172.166  24
  -2   3  13 2701.84 228.322  34
  -2  -3  13 2653.45 215.754  30
  -2   3  13 2294.77 185.335   5
  -2  -3  13 2330.27 168.045   5
  -2  -3  12 7258.65 208.156  24
  -2  -3  12 7095.24 202.528   5
  -2   3  12 7187.87 214.134   5
  -2   3  12 7229.19 242.559  34
  -2  -3  12 7396.77 244.953  30
  -2  -3  11 21014.7 379.381  24
  -2  -3  11 21259.4 364.456   5
  -2   3  11 21552.7 374.907   5
  -2  -3  11 20914.0 371.268  15
  -2  -3  11 22016.3 397.296  30
  -2  -3  11 20471.8 466.177   2
  -2   3  11 20087.6 490.943   2
  -2   3  11 21382.4 395.353  34
  -2   3  10 4135.13 260.222   2
  -2  -3  10 3946.52 232.012   2
  -2   3   9 79.8612 194.303   2
  -2  -3   9 60.5039 175.556   2
  -2  -3   9 26.9655 91.6549  12
  -2   3   8 5291.12 226.943   2
  -2  -3   8 5567.18 217.576   2
  -2  -3   7 2560.01 161.794   2
  -2   3   7 2598.38 172.477   2
  -2   3   7 2695.04 180.219   7
  -2  -3   6 74288.5 1116.84   2
  -2   3   6 70204.1 1123.00   2
  -2   3   6 71684.3 1131.08   7
  -2   3   5 2808.91 141.077   2
  -2  -3   5 2990.44 131.952   2
  -2   3   5 2768.26 142.882   7
  -2   3   4 373163. 5518.39  10
  -2   3   4 372074. 5512.32   2
  -2   3   4 370767. 5520.22   7
  -2   3   3 101536. 1559.07  10
  -2   3   3 101423. 1548.64   2
  -2  -3   3 108311. 1545.61   2
  -2   3   3 107079. 1567.49   7
  -2   3   2 234816. 3514.17  10
   2   3  -2 245642. 3504.96   9
   2   3  -1 9586.65 183.918   9
   2   3   0 208428. 3103.96   1
   2   3   0 211037. 3085.16   7
   2   3   0 213928. 3117.23   9
   2   3   1 195437. 2800.45   1
   2  -3   1 194436. 2798.20   1
   2   3   1 188103. 2790.35   7
   2   3   1 191320. 2816.70   9
   2  -3   2 190899. 2775.97   1
   2   3   2 192542. 2777.44   1
   2   3   2 186665. 2772.80   7
   2   3   3 3361.19 124.531   9
   2   3   4 94788.2 1434.45   9
   2   3   4 94903.2 1434.17   2
   2  -3   4 90494.0 1425.25   2
   2   3   5 36828.4 602.063   9
   2   3   5 36366.9 622.519   8
   2  -3   5 36165.0 603.538   2
   2   3   5 37611.5 611.896   2
   2   3   6 59044.6 901.530   9
   2   3   6 56123.5 916.344   8
   2   3   6 58012.5 910.651   2
   2  -3   6 56522.8 900.847   2
   2   3   7 28053.5 494.747   9
   2   3   7 27659.5 428.239  12
   2  -3   7 27821.3 510.175   2
   2   3   7 28672.4 521.792   2
   2   3   8 94192.6 1350.06  12
   2   3   8 95013.1 1453.64   2
   2  -3   8 93446.8 1439.60   2
   2   3   9 37994.3 596.796  12
   2   3   9 38464.8 709.467   2
   2  -3   9 37812.4 695.316   2
   2   3  10 126.411 208.725   2
   2  -3  10 260.182 197.975   2
   2  -3  10 317.312 147.903  24
   2  -3  10 218.825 142.926  19
  -2   3 -10 353.341 138.234  31
   2  -3  10 298.500 157.090  12
   2   3  10 460.905 192.652  37
   2  -3  10 315.658 190.443  30
   2  -3  11 21592.6 423.193  30
  -2   3 -11 20504.4 377.015  31
   2  -3  11 22576.3 390.622  12
   2   3  11 19260.8 422.105  37
   2   3  11 20677.8 404.238  29
  -2   3 -12 25246.8 444.316  31
   2  -3  12 25581.3 455.973  12
   2   3  12 26654.8 503.569  37
   2   3  12 25943.1 470.789  29
   2  -3  13 15664.3 310.116  12
   2  -3  13 15936.5 366.648  30
   2   3  13 15224.1 374.154  37
   2   3  14 7851.50 258.718  25
   2   3  14 7944.52 269.521  37
   2   3  15 18152.6 369.728  37
   2   3  15 22008.8 371.385  25
   2   3  16 832.963 96.0692  37
   2   3  16 969.648 94.6022  25
   2   4 -16 1199.15 80.9864  31
  -2   4  16 1864.19 157.926  37
   2   4 -15 8490.24 208.172  31
   2   4 -14 55.9996 169.961  31
  -2  -4  13 7244.82 221.469  24
  -2  -4  13 6278.95 201.828   5
  -2   4  13 6971.62 221.153   5
  -2  -4  13 8204.45 262.238  30
  -2   4  13 7705.57 271.002  34
  -2   4  12 4659.45 226.525  34
  -2  -4  12 4025.53 169.254   5
  -2   4  12 4202.10 186.010   5
  -2  -4  12 4258.19 196.656  24
  -2  -4  12 4265.47 179.690  19
  -2  -4  12 4686.06 226.897  30
  -2   4  12 4195.18 160.012  11
  -2  -4  11 17810.7 347.575  24
  -2   4  11 19065.0 335.751   5
  -2  -4  11 18429.8 323.023   5
  -2  -4  11 18453.6 337.159  15
  -2  -4  11 17921.6 418.943   2
  -2   4  11 17580.9 444.974   2
  -2  -4  11 17928.1 365.430  30
  -2   4  11 17354.9 363.022  34
  -2   4  10 1150.15 154.311  34
  -2  -4  10 1330.34 132.777  15
  -2  -4  10 1531.27 202.897   2
  -2   4  10 1499.60 227.546   2
  -2   4   9 7984.20 287.033   2
  -2  -4   9 8730.25 272.240   2
  -2   4   8 3679.35 221.422   7
  -2   4   8 3398.09 205.548   2
  -2  -4   8 3909.64 193.571   2
  -2   4   7 12276.6 314.777   7
  -2  -4   7 12482.9 279.969   2
  -2   4   7 11757.2 289.199   2
  -2   4   6 24837.0 459.081   7
  -2  -4   6 24028.9 421.834   2
  -2   4   5 7494.30 208.165  10
  -2   4   5 7722.95 222.798   7
  -2   4   4 98999.1 1481.80   7
  -2  -4   4 101658. 1448.35   2
  -2   4   4 93208.1 1451.54   2
  -2   4   4 94281.1 1465.94  10
  -2   4   3 421186. 6219.98   2
  -2  -4   3 437928. 6213.25   2
  -2   4   3 426482. 6239.39  10
  -2   4   2 82361.2 1247.18  10
   2  -4  -1 99469.3 1459.97   1
   2   4  -1 97384.3 1464.90   1
   2   4   0 10787.6 185.968   7
   2   4   0 10663.2 188.697   1
   2  -4   0 10951.5 188.158   1
   2   4   0 11320.9 226.708   9
   2   4   1 20874.6 328.510   1
   2  -4   1 21363.3 331.117   1
   2   4   1 19127.9 328.923   7
   2   4   1 19593.4 362.573   9
   2  -4   2 21122.1 337.136   1
   2   4   2 19437.1 338.389   7
   2   4   3 177343. 2654.34   8
   2   4   3 177790. 2620.81   7
   2   4   3 178627. 2638.38   9
  -2   4  -4 11542.6 285.821   6
   2   4   4 12731.4 272.502   9
   2   4   5 5448.37 180.527   2
  -2   4  -5 4913.45 200.249   6
   2   4   5 5581.16 216.031   8
   2   4   5 5644.47 179.425   9
   2   4   6 34891.3 611.938   2
   2  -4   6 34408.7 601.754   2
  -2   4  -6 33091.3 626.102   6
   2   4   6 36090.1 642.041   8
   2   4   6 37767.7 621.140   9
   2  -4   7 15074.2 339.505   2
   2   4   7 15204.0 352.378   2
   2   4   7 15120.8 331.659   9
   2   4   7 15680.3 258.846  12
  -2   4  -8 1002.96 177.906   6
   2  -4   8 1063.78 173.875   2
   2   4   8 1284.54 194.929   2
   2   4   9 12998.4 348.977   2
   2   4  10 18874.1 388.355  37
   2  -4  10 18440.6 349.495  19
   2  -4  10 18731.7 358.541  24
   2  -4  10 19147.2 381.968  30
   2   4  10 18371.1 355.211  29
   2  -4  10 18588.6 345.901  12
  -2   4 -10 17651.2 349.497  31
   2   4  11 23554.8 447.639  37
   2  -4  11 20465.2 387.453  19
   2  -4  11 22509.8 404.672  24
   2  -4  11 23226.2 436.589  30
   2   4  11 21016.2 400.130  29
   2  -4  11 19639.7 385.686  12
  -2   4 -11 22351.1 396.747  31
   2   4  12 5401.82 287.974  37
   2  -4  12 5552.83 194.664  19
   2   4  12 5075.85 209.100  29
   2  -4  12 6064.83 202.799  12
  -2   4 -12 5703.32 203.271  31
   2  -4  12 5684.80 271.831  30
   2   4  12 5809.73 250.135  25
   2  -4  13 22125.8 390.412  12
   2   4  13 23377.6 444.563  25
   2  -4  13 22626.1 448.939  30
   2   4  13 23218.7 469.681  37
  -2   4 -14 1236.23 114.556  23
   2   4  14 1496.96 230.935  37
   2   4  14 1488.71 194.606  25
   2   4  15 10386.9 239.143  37
   2   4  15 10607.8 216.427  25
   2   4  16 695.507 83.4273  37
   2   5 -16 232.831 62.3322  23
   2   5 -15 623.742 134.281  31
  -2   5  15 842.230 199.688  37
   2   5 -14 10709.7 263.590  31
  -2   5  14 11151.7 320.245  37
  -2   5  13 5223.24 259.341  34
  -2   5  13 5190.82 289.287  37
  -2  -5  13 5127.89 239.061  30
   2   5 -13 4763.35 225.465  31
  -2  -5  13 4853.68 203.624  24
  -2   5  12 3774.10 236.065  34
  -2  -5  12 3447.84 156.048   5
  -2   5  12 3593.29 173.131   5
  -2  -5  12 3345.79 183.304  19
  -2   5  12 3431.36 148.655  11
  -2  -5  12 3687.35 232.228  30
  -2  -5  12 3475.45 200.961  24
  -2  -5  11 8432.01 241.929  24
  -2   5  11 7987.07 206.884   5
  -2  -5  11 8830.22 261.118  30
  -2   5  11 9026.23 262.873  34
  -2   5  11 7909.07 202.536  11
  -2  -5  10 41996.7 658.827  15
  -2   5  10 43094.4 676.473  34
  -2   5  10 42168.0 651.138  11
  -2   5   9 960.987 121.519  11
  -2   5   9 653.266 187.106   2
  -2   5   8 14395.5 264.953  11
  -2   5   8 13979.2 342.247   2
  -2  -5   8 14397.7 327.571   2
  -2   5   7 34460.5 614.516   2
  -2  -5   7 35426.7 600.065   2
  -2   5   6 43493.0 720.767   7
  -2  -5   6 40686.7 660.296   2
  -2   5   6 40820.5 622.140  11
  -2   5   6 42616.6 697.661  10
  -2   5   5 52204.2 864.483   2
  -2  -5   5 55216.2 857.063   2
  -2   5   5 58189.2 896.092  10
  -2   5   5 60445.2 919.521   7
  -2   5   4 4070.69 116.754   2
  -2   5   4 4300.75 150.073  10
  -2   5   3 3398.30 120.806   6
  -2   5   3 3438.04 105.057   2
  -2  -5   3 3852.28 102.130   2
  -2   5   3 3514.41 142.859  10
  -2  -5   2 23912.7 362.973   2
   2   5  -2 24269.6 375.286   1
   2  -5  -2 23331.8 368.717   1
  -2   5   2 24652.1 416.249  10
  -2   5   1 150053. 2234.41   2
   2   5  -1 158228. 2236.03   1
   2   5   0 15107.7 275.064   7
   2   5   0 15959.2 318.318   9
   2   5   1 60312.5 930.163   8
   2   5   1 59458.7 923.901   9
   2   5   1 57180.4 888.063   7
   2   5   2 6894.73 200.901   8
   2   5   2 6392.24 157.569   7
   2   5   3 783.863 97.3595   7
   2   5   3 604.863 126.175   9
   2   5   3 553.782 149.204   8
  -2   5  -3 526.684 150.671   6
   2   5   4 2956.87 149.025   9
   2   5   4 2968.99 146.598   7
   2   5   4 2860.07 186.346   8
  -2   5  -4 2990.10 184.555   6
   2   5   5 206762. 3012.72   9
  -2   5  -5 196095. 3031.18   6
   2   5   6 2509.93 163.652   9
  -2   5  -6 2438.95 203.006   6
  -2   5  -7 1255.50 200.770   6
  -2   5  -8 4126.96 236.337   6
   2  -5   9 1849.88 170.922  19
   2   5   9 1513.80 168.507  25
   2  -5   9 1667.67 177.112  24
  -2   5  -9 1636.58 161.393  31
   2   5   9 1517.69 152.805  29
   2   5   9 1939.44 198.827  37
   2   5   9 1672.04 178.798  34
   2   5  10 2173.13 232.938  37
   2  -5  10 2172.94 182.629  19
   2  -5  10 2177.86 196.697  24
   2   5  10 2117.01 192.038  25
  -2   5 -10 2217.07 182.663  31
   2  -5  10 2235.41 158.482  12
   2   5  10 2068.09 166.542  29
   2  -5  11 39107.7 629.472  19
   2   5  11 39319.9 650.679  25
   2  -5  11 40300.0 645.545  24
  -2   5 -11 38199.9 634.028  31
   2  -5  11 39373.2 617.931  12
   2  -5  11 39268.4 659.925  30
   2  -5  12 254.055 162.958  19
  -2   5 -12 38.6401 167.517  31
   2  -5  12 303.525 141.020  12
   2  -5  12 450.272 240.045  30
   2   5  12 283.630 203.006  25
   2   5  13 11454.7 284.950  25
   2  -5  13 11409.5 312.626  30
  -2   5 -13 10545.1 238.722  23
   2  -5  13 10890.0 226.548  12
   2   5  13 11187.9 337.588  37
   2  -5  14 4637.06 214.259  30
   2   5  14 4697.80 190.787  25
   2   5  14 4612.06 244.286  37
  -2   5 -14 4181.62 136.785  23
   2   5  15 3159.92 169.625  37
  -2   5 -15 2770.78 80.3734  23
   2   6 -16 9287.84 150.601  23
  -2   6  15 1096.03 167.423  37
   2   6 -15 1459.16 121.367  31
   2   6 -14 2731.65 183.278  31
  -2  -6  14 2569.27 186.000  30
  -2   6  14 2833.72 224.036  37
  -2  -6  13 1543.67 157.020  19
  -2  -6  13 1458.73 181.998  24
  -2  -6  13 1517.66 214.624  30
  -2   6  13 1663.72 249.204  34
  -2   6  13 1319.48 244.681  37
   2   6 -13 1539.89 207.354  31
  -2  -6  12 5080.91 204.431  19
  -2  -6  12 5584.15 229.507  24
  -2  -6  12 5771.30 251.195  30
   2   6 -12 5666.53 245.153  31
  -2   6  12 5990.54 278.939  37
  -2   6  11 522.033 231.278  37
  -2  -6  11 349.804 173.078  19
   2   6 -11 347.402 202.439  31
  -2   6  11 115.867 126.229  11
  -2  -6  11 342.878 190.094  24
  -2  -6  11 394.963 216.432  30
  -2   6  10 14909.5 286.504  11
  -2  -6  10 14468.2 317.767  24
  -2   6   9 27902.8 452.928  11
  -2  -6   9 26858.2 460.389  15
  -2   6   8 3279.28 249.090   7
  -2   6   8 2866.08 130.790  11
  -2   6   7 1590.10 120.029  11
  -2   6   6 67857.7 1015.64  11
  -2   6   5 4711.19 186.864  10
  -2   6   5 4818.35 130.438  11
  -2   6   4 412.466 119.733  10
  -2   6   4 491.295 82.0112  11
  -2   6   3 17166.0 338.502  10
  -2   6   3 17818.9 372.724   7
  -2   6   3 16766.4 320.449   6
  -2   6   2 2650.55 140.967  10
  -2   6   2 2564.93 134.548   6
  -2   6   1 29079.0 502.992  10
   2   6  -1 29409.3 492.574   8
   2   6  -1 28584.8 460.065   7
   2   6   0 57477.0 898.040   8
  -2   6   0 56396.4 912.490   6
   2   6   0 55716.7 860.516   7
  -2   6  -1 94166.4 1494.43   6
   2   6   1 95234.0 1445.25   7
   2   6   2 74125.0 1170.61   7
  -2   6  -2 75760.4 1224.55   6
   2   6   3 49849.7 806.680   7
   2   6   3 51765.5 860.283   8
   2   6   4 57649.9 954.380   8
   2   6   4 56863.6 907.612   7
  -2   6  -5 6664.76 265.335   6
  -2   6  -6 45879.4 829.055   6
  -2   6  -7 3103.80 246.997   6
   2   6   8 5070.63 212.510  37
  -2   6  -8 4912.63 269.253   6
  -2   6  -8 5291.94 196.747  31
   2  -6   8 5371.50 203.988  24
   2  -6   8 5353.61 205.084  30
   2  -6   8 5091.67 199.368  19
   2  -6   9 2858.74 191.625  19
   2   6   9 2955.92 184.715  25
   2  -6   9 3019.18 203.050  24
  -2   6  -9 3128.15 188.858  31
   2   6   9 2758.75 157.602  29
   2  -6   9 2997.93 214.168  30
   2   6   9 3311.87 204.677  34
   2   6   9 2915.09 223.669  37
   2   6  10 22832.5 448.686  37
   2  -6  10 22123.1 406.206  19
   2  -6  10 22454.6 422.973  24
   2   6  10 20952.7 406.861  25
  -2   6 -10 22866.4 412.085  31
   2  -6  10 21123.2 376.903  12
   2  -6  10 22560.7 431.563  30
   2   6  10 20188.1 384.538  29
   2  -6  11 11413.1 273.485  19
   2   6  11 11046.0 282.113  25
  -2   6 -11 11228.8 283.658  31
   2  -6  11 11112.4 237.939  12
   2   6  11 11588.8 341.998  37
   2  -6  12 2300.75 176.033  19
   2   6  12 2096.30 268.636  37
   2  -6  12 2387.07 133.463  12
   2   6  12 2250.71 198.954  25
   2  -6  13 1747.42 226.091  30
   2   6  13 1509.05 168.752  25
   2   6  13 1489.98 246.690  37
  -2   6 -13 1214.71 136.916  23
  -2   6 -14 958.519 100.621  23
  -2   6 -15 457.665 46.5452  23
   2   7 -15 128.748 72.4582  23
   2   7 -14 25902.9 426.745  31
  -2  -7  14 25990.3 430.596  30
  -2  -7  13 1062.54 149.369  19
  -2   7  13 784.664 204.004  37
   2   7 -13 992.511 196.178  31
  -2  -7  13 916.304 201.339  30
  -2  -7  13 1006.68 174.808  24
  -2  -7  12 1381.54 173.370  19
  -2  -7  12 1390.29 203.598  24
  -2  -7  12 1365.38 222.871  30
   2   7 -12 1215.63 210.986  31
  -2   7  12 1482.05 236.320  34
  -2   7  12 1489.81 219.449  37
  -2  -7  11 25812.2 452.641  19
  -2   7  11 27615.4 490.730  34
  -2   7  11 25226.9 481.305  37
  -2   7  11 24515.7 425.343  11
  -2  -7  11 26417.8 474.143  30
  -2  -7  11 26448.6 470.837  24
   2   7 -10 8001.15 254.837  31
  -2   7  10 7765.72 195.665  11
  -2   7  10 7387.45 263.596  34
  -2   7   9 904.007 140.629  11
  -2   7   9 932.559 178.176  37
   2   7  -9 906.788 184.918  31
  -2  -7   9 948.391 180.488  24
  -2  -7   8 62966.4 952.759  15
  -2   7   8 59551.5 958.928  37
  -2   7   8 63003.7 966.065  28
  -2   7   8 61291.0 939.766  13
  -2   7   8 65069.7 947.919  11
  -2   7   7 9414.59 202.233  13
  -2   7   7 9439.98 209.442  11
  -2   7   6 15066.9 272.847  13
  -2   7   6 15126.1 274.588  11
  -2   7   5 10109.9 308.519   7
  -2   7   5 9537.37 261.876  10
  -2   7   5 10070.5 202.456  11
  -2   7   5 9816.95 199.906  13
  -2   7   4 1877.01 193.254   7
  -2   7   4 1797.76 112.354  13
  -2   7   4 1964.21 111.223  11
  -2   7   4 1738.86 151.719  10
  -2   7   3 7911.51 210.508   6
  -2   7   3 8422.62 276.029   7
  -2   7   3 8226.66 171.243  13
  -2   7   2 156191. 2406.14   6
   2   7  -2 163411. 2393.81   8
  -2   7   2 162481. 2408.78  10
   2   7  -1 19942.9 355.267   7
  -2   7   1 20102.7 407.274   6
  -2   7   1 21304.3 340.814  13
  -2   7   1 20753.5 400.760  10
   2   7  -1 20903.1 392.167   8
  -2   7   0 23576.8 463.424   6
  -2   7   0 24066.3 380.840  13
   2   7   0 25073.8 453.791   8
   2   7   1 24154.8 426.193   7
  -2   7  -1 24717.7 489.075   6
  -2   7  -1 24618.9 396.066  13
  -2   7  -2 31612.9 580.095   6
   2   7   2 31555.3 567.094   8
   2   7   2 30633.9 514.339   7
   2   7   3 112181. 1713.24   8
   2   7   3 107648. 1661.29   7
   2   7   4 56159.2 976.126   8
   2   7   4 57566.2 931.377   7
  -2   7  -4 57504.6 987.546   6
  -2   7  -5 51049.7 911.893   6
  -2   7  -6 1658.58 239.313   6
  -2   7  -7 14713.4 422.555   6
   2  -7   7 15014.8 301.817  19
  -2   7  -7 14354.2 300.793  31
   2  -7   7 15107.4 312.025  24
   2   7   7 14738.7 294.889  27
   2  -7   7 14355.9 302.874  30
   2   7   8 6965.34 221.091  34
   2   7   8 6306.67 238.405  37
  -2   7  -8 6003.98 296.767   6
  -2   7  -8 6800.62 220.652  31
   2   7   8 6590.44 185.985  29
   2  -7   8 6361.31 230.667  30
   2   7   8 6140.26 198.419  25
   2  -7   9 719.642 190.176  19
   2   7   9 712.831 167.750  25
  -2   7  -9 1047.01 190.376  31
   2  -7   9 738.817 218.274  30
   2   7   9 754.191 215.606  37
   2  -7  10 530.600 235.433  30
   2  -7  10 584.772 213.015  24
   2  -7  10 647.157 198.561  19
   2   7  10 450.154 173.428  25
  -2   7 -10 482.076 198.291  31
   2  -7  10 572.102 125.918  12
   2   7  10 484.110 236.600  37
  -2   7 -11 871.583 168.409  23
   2   7  11 770.659 171.979  25
   2  -7  11 926.753 243.852  30
   2   7  11 846.179 247.537  37
   2  -7  11 942.432 191.495  19
   2   7  12 12811.9 334.041  37
  -2   7 -12 12827.7 265.069  23
   2  -7  12 12330.2 272.408  19
  -2   7 -13 280.500 120.359  23
   2   7  13 394.453 204.459  37
  -2   7 -14 2865.07 101.122  23
   2   7  14 3217.21 167.295  37
  -2  -8  14 15378.7 280.192  30
  -2  -8  13 1228.26 182.379  30
  -2  -8  13 1338.09 137.342  19
  -2  -8  13 1287.18 164.633  24
  -2   8  12 2083.10 230.677  34
  -2  -8  12 2394.57 174.266  19
  -2   8  11 1005.35 220.471  34
   2   8 -11 798.558 213.836  31
  -2  -8  11 962.612 188.808  19
   2   8 -10 3910.56 227.116  31
  -2   8  10 3395.06 196.615  37
  -2   8  10 4117.74 237.449  34
  -2  -8  10 3684.12 227.460  24
   2   8  -9 59604.5 889.926  31
  -2  -8   9 58799.8 888.636  24
  -2   8   9 57747.6 893.361  34
   2   8  -8 168.794 168.921  31
  -2   8   8 235.941 118.530  13
  -2   8   8 120.709 139.040  11
  -2   8   8 267.604 233.293   7
  -2  -8   8 215.199 181.066  24
   2   8  -7 767.569 153.932  31
  -2   8   7 439.421 226.932   7
  -2  -8   7 704.790 161.018  24
  -2   8   7 629.532 125.438  13
  -2   8   7 770.858 144.223  11
  -2   8   6 2035.25 135.489  13
  -2   8   6 2156.46 146.671  11
  -2   8   6 2080.71 237.565   7
  -2   8   5 4272.80 154.556  13
  -2   8   5 4742.48 260.265   7
  -2   8   4 70.1666 107.142  13
  -2   8   4 193.271 199.940   7
  -2   8   3 52568.9 790.768  13
  -2   8   3 53877.6 906.410   7
  -2   8   2 4874.05 247.377   7
  -2   8   2 4720.69 199.908   6
  -2   8   2 4545.13 183.287  10
  -2   8   1 3863.36 137.730  13
  -2   8   1 3631.99 197.743   6
  -2   8   1 3658.07 175.715  10
   2   8  -1 3430.33 160.781   8
  -2   8   0 10990.6 219.604  13
  -2   8   0 10484.7 302.108   6
  -2   8   0 10782.2 276.244  10
   2   8   0 10651.5 274.478   8
  -2   8  -1 65398.7 978.820  13
  -2   8  -1 65584.2 1084.17   6
   2   8   1 63892.9 1058.76   8
  -2   8  -2 1591.99 208.951   6
   2   8   2 1289.99 127.249   7
   2   8   2 1349.52 166.164   8
  -2   8  -3 94925.7 1479.91   6
   2   8   3 88097.2 1400.09   7
   2   8   4 1320.41 161.188   7
  -2   8  -5 16161.9 451.721   6
   2   8   6 10351.2 229.050  26
   2  -8   6 10659.4 259.980  24
   2   8   6 10604.2 245.965  22
  -2   8  -6 10737.9 232.399  23
   2   8   6 10700.2 243.274  21
   2  -8   6 10743.0 251.848  19
  -2   8  -6 10285.5 247.162  31
   2   8   6 9003.25 215.598  28
   2   8   6 9918.09 245.260  27
   2  -8   6 9247.64 242.196  30
  -2   8  -6 12180.8 382.649   6
   2   8   7 17992.8 333.006  26
   2   8   7 16725.2 322.663  25
   2  -8   7 18957.9 368.240  24
   2  -8   7 18770.4 356.589  19
   2   8   7 18417.3 346.073  22
   2   8   7 18748.5 352.257  21
  -2   8  -7 18363.5 469.135   6
   2   8   7 16877.9 351.918  37
   2  -8   7 17188.9 350.921  30
   2   8   7 17897.2 352.616  27
   2  -8   8 7408.72 247.872  19
   2  -8   8 7808.82 263.844  24
   2   8   8 7093.56 205.524  25
   2   8   8 7797.57 251.202  37
   2  -8   8 7709.38 250.051  30
   2   8   9 56621.7 882.060  37
   2  -8   9 57661.0 876.991  30
   2  -8  10 624.858 196.163  19
   2  -8  10 689.422 228.324  30
   2   8  10 693.418 150.700  25
   2   8  10 630.971 221.475  37
   2  -8  11 7725.59 238.034  19
   2  -8  11 7943.24 275.441  30
   2   8  11 7674.11 268.438  37
  -2   8 -11 8111.20 221.263  23
   2  -8  12-25.0384 151.309  19
   2  -8  12 111.012 205.896  30
   2   8  12 194.742 193.724  37
  -2   8 -12 97.2156 137.225  23
  -2   8 -13 11052.1 205.366  23
   2  -8  13 10420.3 247.744  30
  -2   8 -14 2116.23 69.2393  23
   2   9 -14 1213.69 57.7489  23
  -2  -9  14 1457.46 86.2483  30
  -2  -9  13 39.6430 106.127  19
   2   9 -13 119.936 93.7954  23
   2   9 -12 14240.7 298.209  31
  -2  -9  12 14415.9 282.591  19
  -2   9  12 14931.6 330.522  34
  -2  -9  11 4081.24 232.059  30
  -2  -9  11 4285.73 223.718  24
  -2   9  11 3955.75 224.429  34
   2   9 -11 4017.86 212.646  31
  -2  -9  10 46343.6 758.516  30
   2   9 -10 47483.4 758.360  31
  -2  -9  10 47536.9 762.634  24
  -2   9  10 46968.7 765.852  34
  -2  -9   9 230.776 196.133  19
   2   9  -9 109.505 191.967  31
  -2   9   9 245.789 198.806  34
  -2  -9   9 155.243 204.268  24
  -2   9   8 6989.32 226.380  34
   2   9  -8 7048.22 227.925  31
  -2  -9   8 6929.20 238.794  24
  -2   9   7 448.753 132.964  13
   2   9  -7 624.051 169.358  31
  -2  -9   7 587.295 177.317  24
  -2  -9   6 8631.31 230.665  24
   2   9  -6 7954.11 224.371  31
  -2   9   6 10140.6 345.040   7
  -2   9   6 10067.7 215.359  13
  -2   9   6 8518.26 243.607  27
  -2   9   5 1147.30 142.328  14
  -2   9   5 1625.30 237.073   7
  -2   9   5 1105.26 156.651  27
  -2   9   5 1199.45 145.173  13
   2   9  -5 1096.89 135.444  31
  -2  -9   5 954.872 144.386  24
  -2   9   4 4654.70 268.756   7
  -2   9   4 5018.25 171.976  14
  -2   9   4 5045.04 167.229  13
  -2   9   3 18587.4 336.833  13
  -2   9   3 18968.4 454.561   7
  -2   9   2 3648.79 246.599   7
  -2   9   1 40024.9 623.392  13
  -2   9   1 38483.1 710.927   6
  -2   9   0 183.330 128.869  13
  -2   9   0 98.0342 184.984   6
  -2   9  -1 3184.55 238.168   6
  -2   9  -2 134699. 2117.64   6
  -2   9  -3 14017.1 411.537   6
   2   9   4 4175.69 162.506  26
   2   9   4 4004.96 190.185  27
  -2   9  -4 3813.58 148.705  23
   2  -9   4 3808.03 170.907  19
   2   9   4 3841.40 149.938  14
   2   9   4 4475.30 189.339  33
  -2   9  -4 3913.26 286.475   6
   2  -9   5 2493.51 186.275  24
   2   9   5 2508.63 154.769  26
   2  -9   5 2484.79 175.600  19
   2   9   5 2636.56 175.501  22
  -2   9  -5 2355.34 146.094  23
   2   9   5 2707.42 178.536  21
  -2   9  -5 2501.56 269.813   6
   2   9   5 2368.85 139.270  28
   2   9   5 2502.85 183.864  27
   2   9   5 2535.57 137.281  14
   2   9   6 1668.30 140.917  28
   2   9   6 1827.69 185.237  27
   2  -9   6 1857.46 172.969  30
   2  -9   6 1842.30 199.315  24
   2  -9   6 2138.84 187.001  19
  -2   9  -6 1795.81 151.833  23
   2   9   6 2016.72 177.540  22
   2   9   6 2117.88 176.376  21
   2   9   7 7457.14 239.021  27
   2  -9   7 7159.97 234.354  30
   2  -9   7 8062.25 242.291  19
  -2   9  -7 7695.01 210.720  23
   2  -9   8 9610.51 274.429  30
   2  -9   8 10144.6 275.746  19
  -2   9  -8 10107.7 241.646  23
   2  -9   9 110.740 216.481  30
   2   9   9 152.155 186.008  37
   2  -9   9 292.804 195.525  19
  -2   9  -9 228.997 154.464  23
  -2   9 -10 174.797 157.021  23
   2  -9  10 174.664 213.444  30
   2  -9  11 4816.84 193.762  19
   2  -9  11 4664.80 223.676  30
   2  -9  12 1416.63 134.195  19
   2  -9  12 1679.99 173.414  30
  -2   9 -13 5616.55 120.034  23
  -2 -10  13 4286.92 103.034  19
  -2 -10  13 4407.80 125.924  30
  -2 -10  12 16524.1 307.820  30
  -2 -10  11 853.550 184.144  30
  -2 -10  11 912.437 175.704  24
  -2 -10  10 3957.59 199.468  19
  -2 -10  10 4035.01 213.786  24
  -2 -10  10 4009.53 217.768  30
   2  10 -10 3825.19 188.585  31
  -2  10  10 3640.90 199.125  34
   2  10  -9 2841.53 190.673  31
  -2  10   9 2968.06 192.836  34
  -2 -10   9 2436.49 198.613  19
  -2 -10   9 2807.14 206.822  24
   2  10  -8 425.698 174.428  31
  -2  10   8 396.046 177.534  34
  -2 -10   8 187.565 192.461  24
  -2 -10   8 257.821 190.375  19
  -2 -10   7 5993.34 222.913  24
  -2  10   7 5807.31 172.915  13
   2  10  -7 5553.01 203.653  31
  -2 -10   6 10621.9 262.482  24
   2  10  -6 10470.9 248.092  31
  -2  10   6 11074.3 236.815  13
  -2  10   5 16017.2 300.351  13
  -2  10   5 16422.4 317.905  14
  -2  10   4 1514.25 160.340  14
   2  10  -4 1006.65 142.281  33
  -2  10   4 1285.43 168.275  27
  -2  10   4 1668.48 158.453  13
  -2  10   4 1670.51 235.040   7
   2  10  -3 12665.7 258.732  21
   2  10  -3 12875.2 282.038  33
  -2  10   3 12972.9 278.468  27
  -2  10   3 14327.4 277.260  13
  -2  10   3 14175.9 278.583  14
  -2  10   3 14197.9 389.414   7
   2  10  -2 11147.0 244.808  21
   2  10  -2 12281.3 266.794  33
  -2  10   2 11713.9 252.894  27
  -2  10   2 12085.6 254.027  14
  -2  10   2 11950.1 364.006   7
   2  10  -1 18612.2 333.133  22
   2  10  -1 18161.8 337.378  21
  -2  10   1 17380.9 333.980  27
  -2  10   1 20913.4 345.526  14
   2  10  -1 17595.2 360.643  33
  -2  10   1 19923.6 465.305   7
   2  10   0 55431.0 883.925  33
  -2  10   0 55917.2 970.431   6
   2  10   0 56178.9 863.125  22
   2  10   0 56610.9 870.900  21
   2  10   1 66829.3 1021.34  27
   2  10   1 65628.0 1011.23  21
   2  10   1 63874.7 1004.69  22
  -2  10  -1 65261.0 1118.44   6
   2  10   1 67202.3 1023.17  33
   2  10   2 474.478 139.944  14
   2  10   2 257.991 142.013  22
  -2  10  -2 232.309 209.891   6
   2  10   2 361.804 157.025  21
  -2  10  -3 449.071 222.770   6
   2  10   3 615.318 164.078  21
   2  10   3 605.854 182.683  33
   2  10   3 642.607 133.238  28
   2  10   3 468.425 159.484  22
  -2  10  -3 542.188 119.893  23
   2  10   3 416.561 136.165  14
   2  10   4 1616.63 140.813  28
   2  10   4 1853.88 187.041  27
   2  10   4 1866.68 146.249  14
   2 -10   4 1803.53 165.362  19
  -2  10  -4 1713.18 137.872  23
   2  10   5 3502.58 207.929  27
   2  10   5 2987.27 157.146  28
   2  10   5 3471.91 161.306  14
   2 -10   5 3307.42 193.272  19
  -2  10  -5 3429.64 159.342  23
   2  10   5 3596.13 184.679  22
   2 -10   6 14700.5 318.665  19
  -2  10  -6 15349.5 294.360  23
   2  10   6 16554.6 334.682  21
   2  10   6 16011.6 340.488  27
   2  10   6 14038.6 294.436  28
   2 -10   6 14086.2 305.070  30
   2 -10   7 2055.19 200.027  19
  -2  10  -7 1922.13 158.341  23
   2 -10   7 1952.84 193.289  30
   2  10   7 2295.78 205.518  27
   2 -10   8 6304.90 235.020  19
  -2  10  -8 6403.43 196.742  23
   2 -10   8 6578.87 231.621  30
   2 -10   9 5002.39 213.620  19
  -2  10  -9 5379.15 180.850  23
   2 -10   9 5067.84 220.105  30
   2 -10  10 1604.02 176.123  19
  -2  10 -10 1657.49 138.476  23
   2 -10  10 1777.88 188.775  30
  -2  10 -11 632.115 109.426  23
   2 -10  11 635.548 156.890  30
   2 -10  12 4455.51 124.225  19
  -2  10 -12 4510.96 109.031  23
   2 -10  12 4512.55 145.648  30
  -2 -11  12 305.243 91.2981  30
  -2 -11  11 4589.04 164.038  30
  -2 -11  11 4637.89 145.512  19
  -2 -11  10 258.166 163.890  30
  -2 -11  10 293.228 157.958  24
  -2 -11  10 392.072 149.396  19
  -2 -11   9 1413.81 186.946  30
  -2 -11   9 1482.61 169.137  19
  -2 -11   9 1175.35 174.598  24
  -2 -11   8 5997.56 210.484  19
  -2 -11   8 5718.55 213.031  24
  -2 -11   8 5615.08 220.707  30
  -2 -11   7 21577.9 397.511  24
  -2 -11   7 22066.8 395.700  19
  -2 -11   6 1532.57 171.760  19
  -2 -11   6 1094.11 169.408  24
  -2 -11   5 5670.73 196.911  19
  -2  11   5 6320.95 220.211  27
  -2  11   4 4571.36 200.410  27
  -2  11   4 4853.82 197.008  14
   2  11  -4 4773.48 186.172  33
  -2  11   3 23570.6 411.825  27
  -2  11   3 24160.6 409.906  14
   2  11  -3 23169.7 414.283  33
  -2  11   2 2419.51 159.691  27
  -2  11   2 2279.15 160.385  14
   2  11  -2 2657.37 189.685  33
   2  11  -2 2311.31 142.849  21
  -2  11   1 21721.2 383.540  27
   2  11  -1 21722.7 383.458  22
   2  11  -1 21129.6 386.731  21
   2  11  -1 22361.8 417.125  33
  -2  11   1 22332.2 386.331  14
   2  11   0 1424.30 192.151  27
  -2  11   0 1289.15 135.428  27
   2  11   0 1315.44 151.714  22
   2  11   0 1452.81 156.292  21
   2  11   0 1193.29 191.869  33
  -2  11   0 1923.17 150.041  14
   2  11   1 69497.9 1083.36  33
   2  11   1 68096.7 1065.39  21
   2  11   1 67979.9 1061.80  22
   2  11   2 44.8295 160.738  21
   2  11   2 116.448 190.031  27
   2  11   2 76.6106 139.570  28
   2  11   2 163.114 146.046  14
   2  11   2 227.151 156.545  22
   2  11   3 32082.0 536.020  21
   2  11   3 32034.3 532.704  22
   2  11   3 31540.5 518.390  14
   2  11   4 2365.46 156.802  14
   2  11   4 2092.29 191.701  21
  -2  11  -4 2011.20 133.207  23
   2 -11   4 1976.87 164.585  19
   2  11   5 4390.17 170.069  28
   2  11   5 4179.26 167.923  14
   2 -11   5 4128.21 192.425  19
  -2  11  -5 4427.59 156.879  23
   2  11   6 4506.86 225.255  27
   2 -11   6 4610.76 200.766  19
  -2  11  -6 4504.92 160.736  23
   2 -11   7 8200.69 233.127  19
  -2  11  -7 8325.04 196.487  23
   2 -11   8 12172.9 268.765  19
  -2  11  -8 11945.9 236.045  23
   2 -11   9 36765.0 572.120  19
  -2  11  -9 35915.8 553.745  23
   2 -11  10 3486.06 149.582  19
  -2  11 -10 3265.76 112.540  23
   2 -11  11 995.863 98.8155  19
  -2  11 -11 978.414 70.2929  23
  -2 -12  11 1277.88 65.7494  19
  -2 -12  10 3676.82 130.849  30
  -2 -12  10 3768.56 121.428  19
  -2 -12   9 3164.02 151.567  30
  -2 -12   9 3054.48 140.707  19
  -2 -12   8 196.396 148.077  30
  -2 -12   8 64.1136 138.528  19
  -2 -12   7 839.290 155.104  30
  -2 -12   7 966.431 148.296  19
  -2 -12   6 10703.0 241.835  30
  -2 -12   6 10424.3 235.854  19
  -2  12   5 12321.1 303.827  28
  -2 -12   5 12596.0 252.312  19
  -2  12   4 25142.8 466.833  28
  -2  12   4 24489.5 440.653  27
  -2  12   3 1541.89 212.361  28
  -2  12   3 1666.63 160.214  27
  -2  12   3 1859.74 162.806  14
   2  12  -2 6224.93 221.927  27
  -2  12   2 6669.46 195.029  14
  -2  12   2 5986.86 192.795  27
   2  12  -2 6022.24 176.262  21
   2  12  -1 21150.7 396.140  27
  -2  12   1 21608.7 365.976  14
   2  12  -1 20316.9 364.028  21
   2  12   0 2866.27 204.410  27
  -2  12   0 3148.98 152.944  14
  -2  12   0 2503.63 144.706  27
   2  12   0 2797.62 161.996  21
   2  12   1 17119.4 349.302  27
   2  12   1 16805.3 314.979  14
  -2  12  -1 16467.7 299.654  14
   2  12   1 15182.2 306.627  28
   2  12   1 15781.8 317.815  21
   2  12   2 18963.1 375.313  27
   2  12   2 19441.7 339.291  14
   2  12   2 18605.5 345.156  21
   2  12   3 2381.55 157.928  14
   2  12   3 2353.46 178.363  21
   2  12   3 2441.41 211.476  27
   2  12   4 33016.7 543.174  14
   2  12   4 34437.5 562.312  21
   2 -12   5 34.8743 141.828  19
   2  12   6 3628.04 205.718  27
   2 -12   6 3341.77 163.703  19
   2 -12   7 19288.4 340.658  19
   2 -12   8 339.577 129.928  19
   2 -12   9 8398.79 180.268  19
   2 -12  10 942.108 81.7428  19
  -2 -13   9 1586.94 68.2639  19
   2  13  -8 584.690 65.9625  27
  -2 -13   8 790.471 86.2680  19
   2  13  -7 5081.40 132.832  27
  -2 -13   7 5390.78 132.836  19
   2  13  -6 304.308 110.697  27
  -2  13   6 123.352 156.048  28
   2  13  -5 1890.20 135.927  27
  -2  13   5 2232.43 171.538  28
   2  13  -4 25374.2 439.327  27
  -2  13   4 27565.6 462.598  28
  -2  13   3 4.90661 137.070  14
  -2  13   3-43.4530 180.395  28
  -2  13   3-28.5833 128.833  27
   2  13  -3-40.9352 146.078  27
   2  13  -2 4423.88 188.598  27
  -2  13   2 4289.53 160.413  14
  -2  13   2 4718.63 207.172  28
  -2  13   2 4050.43 151.737  27
   2  13  -2 3884.26 133.806  21
  -2  13   1 9629.76 212.731  27
   2  13  -1 10585.2 253.668  27
  -2  13   1 10450.8 221.725  14
   2  13  -1 9838.10 211.974  21
   2  13  -1 10841.1 227.193  14
   2  13   0 1973.89 133.803  21
   2  13   0 1915.89 177.749  27
  -2  13   0 1849.34 130.054  14
   2  13   0 1959.54 143.369  14
  -2  13   0 1857.86 119.663  27
   2  13   1 363.793 176.120  27
  -2  13  -1 353.054 112.549  14
   2  13   1 376.452 131.752  14
   2  13   1 375.121 130.644  21
   2  13   2 19588.8 346.679  14
  -2  13  -2 18942.9 329.602  14
   2  13   3 5203.88 161.404  14
  -2  13  -3 4711.28 135.291  14
   2  13   3 4876.06 209.228  27
  -2  13  -4 1892.86 98.9598  14
   2  13   4 2112.35 183.558  27
  -2  13  -5 11119.1 195.646  14
  -2  13  -6 11447.1 191.768  14
   2 -13   6 11612.9 211.138  19
   2 -13   7 1869.15 96.8140  19
   2 -13   8 1463.35 78.1584  19
   2  14  -7 1848.60 59.2147  14
   2  14  -6 115.197 63.8365  14
   2  14  -6 155.557 60.7081  27
   2  14  -5 6515.86 135.553  14
   2  14  -5 6432.58 139.933  27
  -2  14   4 486.638 125.063  28
   2  14  -4 432.088 99.4542  27
  -2  14   3 7873.78 195.755  28
   2  14  -3 7569.56 175.722  27
  -2  14   2 3246.85 152.953  28
   2  14  -2 3103.29 135.995  27
  -2  14   1 412.472 99.3802  14
   2  14  -1 327.573 100.345  14
  -2  14   1 201.552 139.713  28
   2  14  -1 380.565 127.666  27
  -2  14   0 27.4865 94.2442  14
   2  14   0-4.41821 101.055  14
   2  14   0 116.205 131.591  27
  -2  14  -1 10292.6 191.837  14
   2  14   1 10118.9 202.461  14
  -2  14  -2 185.146 78.8608  14
   2  14   2 164.625 96.2532  14
   2  14   2 243.746 138.241  27
  -2  14  -3 6973.69 138.684  14
   2  14   3 7750.92 190.884  27
  -2  14  -4 4555.65 99.0590  14
  -2  14  -5 229.982 44.6428  14
   2 -14   5 304.905 65.6267  17
   2 -14   6 1261.56 62.1224  17
   2  15  -5 449.790 31.0803  14
   2  15  -3 58.0348 54.3814  27
  -2  15   3 56.6056 73.0697  28
   2  15  -2 5208.86 102.917  14
  -2  15   2 5153.79 122.252  28
   2  15  -1 3288.46 87.3854  14
   2  15  -1 3344.90 97.7038  27
  -2  15   1 3307.67 104.972  28
   2  15   0 6459.59 127.285  14
   2  15   0 6739.77 140.786  27
  -2  15   0 6917.94 143.201  28
  -2  15  -1 2112.47 91.6730  28
   2  15   1 2050.00 91.8318  27
  -2  15  -2 584.279 74.4370  28
  -2  15  -3 1029.18 66.3787  28
  -2  15  -4 672.337 50.3837  28
  -3   0  16-31.1933 136.783  37
  -3   0  15 7844.27 225.167   5
  -3   0  14 42.2569 167.660   5
  -3   0  13 1535.58 176.807   5
  -3   0  12 2.88351 149.438   5
  -3   0  11 6452.01 292.119   2
  -3   0  11 6364.64 183.922   5
  -3   0  10 27.0838 205.606   2
  -3   0   9 9861.12 307.492   2
  -3   0   8 101.041 179.035   2
  -3   0   7 459309. 6703.38   2
  -3   0   6 217.647 146.271   2
  -3   0   5 1484.91 129.230   2
  -3   0   5 1601.96 96.0408   7
  -3   0   4 431.887 86.5330  10
  -3   0   4 36.3679 60.9828   7
  -3   0   3 106886. 1598.29  10
  -3   0   3 108188. 1581.25   7
  -3   0   2 161.920 57.7795  10
  -3   0   1 300563. 4360.33  10
   3   0   0 60.4963 72.0402   1
   3   0   1 143715. 2124.01   1
   3   0   2 59.2195 91.0234   1
   3   0   3 5263.38 171.812   1
   3   0   4 185.450 131.725   1
   3   0   5 520796. 7641.87   8
   3   0   5 535764. 7671.05   2
   3   0   6 63.3374 77.9859   8
   3   0   6 37.6084 170.363   2
   3   0   7 120063. 1857.54   9
   3   0   7 124813. 1886.25   2
   3   0   8-49.8198 195.603   2
   3   0   9 10595.2 241.243  12
   3   0   9 11181.2 338.600   2
   3   0  10-163.105 183.871  30
   3   0  10 69.7715 153.969  37
   3   0  11 76556.9 1172.23  37
   3   0  12-56.9091 189.026  37
   3   0  13 2004.63 189.745  37
   3   0  14 127.744 148.664  37
   3   0  15 4776.53 178.177  25
   3   0  16 25.9729 83.0931  25
  -3   1  17 780.676 73.6481  37
  -3  -1  16 1401.54 119.537  37
  -3   1  16 1583.41 160.885  37
  -3  -1  15 16286.3 340.437  37
   3   1 -15 17560.1 317.061  31
  -3  -1  14 46.0277 164.173   5
  -3  -1  13 20326.8 368.076   5
  -3   1  13 20662.9 372.560   5
  -3  -1  12 17296.1 315.713  15
  -3  -1  12 16803.6 326.078   5
  -3   1  12 17302.4 333.311   5
  -3  -1  11-75.0917 210.292   2
  -3   1  11 23.0737 219.936   2
  -3  -1  11 31.3443 111.721  15
  -3   1  11 113.099 138.310   5
  -3  -1  11 96.0460 132.167   5
  -3   1  11 79.7670 138.586  34
  -3  -1  10 22153.5 476.225   2
  -3  -1   9 76906.0 1234.31   2
  -3  -1   8 11858.3 310.542   2
  -3  -1   7 1020.20 161.629   2
  -3  -1   6 197384. 2922.41   2
  -3   1   6 197053. 2915.55   7
  -3   1   5 30791.3 514.486   7
  -3   1   5 30673.6 531.162  10
  -3   1   4 568.520 92.2856  10
   3   1  -4 519.490 34.0746   9
  -3   1   4 606.160 74.0230   7
  -3   1   3 2394.30 104.907  10
  -3   1   3 2464.99 90.8631   7
  -3   1   2 4188.99 115.077  10
  -3  -1   2 3938.16 72.9152   7
  -3  -1   2 4180.93 100.398  10
  -3  -1   1 148315. 2162.57  10
   3  -1   0 437609. 6229.78   1
   3   1   0 421532. 6231.34   1
   3  -1   1 98340.6 1423.94   1
   3   1   1 91730.3 1423.82   1
   3  -1   2 34058.2 533.183   1
   3   1   2 30720.6 531.111   1
   3   1   3 253898. 3921.94   1
   3  -1   3 282137. 3926.85   1
   3  -1   4 128641. 1844.47   1
   3   1   4 115854. 1838.50   1
   3  -1   5 41272.9 654.362   2
   3   1   5 39285.1 642.555   9
   3   1   5 39673.8 632.620   8
   3  -1   6 34378.7 601.073   2
   3   1   6 32876.8 571.198   8
   3   1   6 34316.9 586.919   9
   3  -1   7 47082.3 791.705   2
   3   1   7 45099.1 763.454   9
   3  -1   8 23788.3 481.220   2
   3   1   8 22768.7 378.861  12
   3   1   9 21272.3 373.248  12
   3  -1  10 16175.8 331.792  12
   3   1  10 16183.9 325.358  12
   3   1  10 17279.8 340.744  37
   3  -1  10 17615.0 352.897  30
   3  -1  11 7045.15 233.327  12
   3   1  11 6856.27 221.147  12
   3  -1  11 6370.36 261.327  30
   3   1  12 877.438 186.414  12
   3  -1  12 725.788 199.431  12
   3   1  12 856.177 208.194  37
   3  -1  13 15923.7 318.436  12
   3   1  13 14310.1 332.475  37
   3   1  14 1824.12 179.119  37
   3   1  14 2063.90 202.314  29
   3   1  14 2229.00 204.502  25
   3   1  15 606.934 120.389  37
   3  -1  15 835.779 152.775  29
   3  -1  15 828.279 139.755  25
   3   1  15 956.938 154.618  25
   3   1  16 3143.21 107.338  25
   3  -1  16 2667.79 91.4673  25
  -3   2  17 236.260 73.2403  37
   3   2 -16 628.641 90.9252  31
  -3   2  16 995.535 165.496  37
   3   2 -15 535.906 143.332  31
  -3   2  15 892.077 230.405  37
  -3  -2  15 709.944 144.524  37
  -3  -2  14 23128.6 407.121   5
  -3   2  14 24544.5 419.912   5
  -3   2  13 3324.74 186.882   5
  -3  -2  13 3357.56 172.742   5
  -3  -2  12 1386.99 153.988   5
  -3   2  12 1533.28 169.315   5
  -3  -2  12 1381.75 142.356  15
  -3   2  12 1767.37 177.880  34
  -3  -2  12 1559.34 149.923  24
  -3  -2  11 13997.4 271.417  15
  -3  -2  11 14106.1 271.730   5
  -3   2  11 14315.9 279.009   5
  -3  -2  11 14302.0 380.108   2
  -3   2  11 14495.2 392.351   2
  -3   2  11 13704.3 291.840  34
  -3  -2  10 1093.09 202.684   2
  -3   2  10 1012.41 216.891   2
  -3   2   9 63354.0 1052.58   2
  -3  -2   9 63453.5 1036.85   2
  -3   2   8 80219.8 1294.17   2
  -3  -2   8 82193.8 1282.84   2
  -3   2   7 1457.67 165.847   2
  -3  -2   7 1238.63 154.476   2
  -3   2   7 978.986 145.216   7
  -3   2   6 19983.3 394.364   2
  -3  -2   6 20420.0 384.813   2
  -3   2   6 19780.8 379.090   7
  -3  -2   5 78190.4 1183.33   2
  -3   2   5 77099.9 1190.45   2
  -3   2   5 76454.5 1184.95   7
   3   2  -4 135306. 2005.52   9
  -3   2   4 145086. 2048.05   7
   3   2  -3 14416.4 243.618   9
  -3   2   3 14507.3 276.204  10
  -3   2   2 2080.53 98.3389  10
   3   2  -2 2017.37 76.1837   9
   3   2  -1 8164.30 166.092   9
  -3  -2   1 7515.46 135.737  10
   3   2   0 52525.6 817.638   1
   3  -2   0 53471.5 811.784   1
   3   2   0 53032.1 817.975   9
  -3  -2   0 52685.4 776.315  10
   3  -2   1 3096.64 114.813   1
   3   2   1 3085.34 122.212   1
   3  -2   2 24331.7 405.790   1
   3   2   2 22690.6 407.585   1
   3  -2   3 352546. 5036.00   1
   3   2   3 339222. 5038.67   1
   3   2   3 343507. 5041.56   9
   3   2   4 7472.33 205.709   1
   3  -2   4 7648.37 202.943   1
   3   2   4 7501.47 196.445   9
   3   2   5 354.764 122.297   8
   3   2   5 287.441 107.026   9
   3   2   6 48169.1 804.102   8
   3   2   6 49028.8 802.163   9
   3   2   7 92528.7 1388.00   2
   3   2   7 88267.1 1363.86   9
   3   2   7 88424.5 1289.45  12
   3   2   8 7067.33 226.787   9
   3   2   8 7494.43 175.306  12
   3   2   9 6821.06 184.394  12
   3   2  10 927.886 187.605  37
   3  -2  10 943.551 206.277  30
   3  -2  10 462.054 171.531  12
   3   2  10 594.173 151.661  12
   3   2  11 485.724 216.917  37
   3  -2  11 330.123 228.108  30
   3  -2  11 460.744 181.204  12
   3   2  11 466.220 167.704  12
   3   2  12 18710.9 392.138  29
   3  -2  12 18084.2 358.440  12
   3  -2  12 18444.6 399.289  30
   3   2  13 179.276 216.828  37
   3   2  13 299.224 219.512  25
   3  -2  13 64.5829 166.438  12
   3   2  13 77.4343 209.095  29
   3   2  14 922.976 192.147  37
   3   2  14 1076.60 214.834  25
   3  -2  15 3009.99 135.217  25
   3   2  15 3327.38 172.116  25
   3   2  16 739.289 83.2464  25
  -3   3  16 888.423 162.317  37
   3   3 -16 616.130 93.1658  31
  -3   3  15 15009.8 345.213  37
   3   3 -15 13410.8 274.447  31
  -3  -3  14 381.731 147.765   5
  -3   3  14 545.977 168.139   5
  -3   3  13 7458.03 253.487  34
  -3  -3  13 6913.07 201.958   5
  -3   3  13 7273.00 221.186   5
  -3  -3  13 6956.72 206.792  24
  -3  -3  12 8668.89 222.871   5
  -3   3  12 9189.51 235.759   5
  -3  -3  12 10692.4 265.962  30
  -3  -3  12 9263.51 225.092  15
  -3   3  12 10348.0 267.877  34
  -3  -3  12 9904.33 242.560  24
  -3  -3  11 6954.60 191.024  15
  -3  -3  11 6937.46 280.585   2
  -3   3  11 6946.27 307.734   2
  -3  -3  11 6985.76 185.845   5
  -3   3  11 6921.56 198.976   5
  -3   3  11 6571.84 216.507  34
  -3   3  10 114.066 209.974   2
  -3  -3  10 55.2548 190.152   2
  -3  -3   9 15495.9 361.955   2
  -3   3   9 15759.9 385.922   2
  -3   3   8 25664.5 514.624   2
  -3  -3   8 26608.0 500.336   2
  -3  -3   7 794.915 151.974   2
  -3   3   7 805.794 164.530   2
  -3   3   7 782.234 156.569   7
  -3   3   6 79915.5 1269.36   2
  -3  -3   6 83646.9 1260.07   2
  -3   3   6 81119.4 1276.20  10
  -3   3   6 81972.2 1273.84   7
  -3   3   5 168634. 2554.42   2
  -3   3   5 172998. 2568.70  10
  -3   3   5 168409. 2560.47   7
  -3  -3   4 23324.2 393.736   2
  -3   3   4 23518.1 413.789  10
  -3   3   4 23833.1 413.331   7
   3   3  -3 280978. 4083.20   9
   3   3  -2 1589.57 84.0376   9
   3  -3  -1 743.072 78.9606   1
   3   3  -1 655.596 84.4306   1
   3   3   0 803.433 90.9344   1
   3  -3   0 927.249 83.2488   1
   3  -3   1 35204.8 553.886   1
   3   3   1 36116.1 576.147   9
   3   3   2 77662.0 1200.52   1
   3  -3   2 79971.2 1196.44   1
   3  -3   3 45245.6 718.488   1
   3   3   3 45377.3 724.483   1
   3   3   3 44168.6 729.905   9
   3   3   4 15373.2 325.251   8
   3   3   4 14396.2 305.184   9
   3   3   5 1858.76 137.055   9
   3   3   5 2009.20 172.888   8
  -3   3  -6 569.174 145.314   6
   3   3   6 731.142 131.659   9
   3   3   6 517.901 147.764   8
   3   3   7 40597.9 691.709   9
   3   3   7 40221.7 606.170  12
   3   3   8 6098.78 221.730   9
   3   3   8 6251.20 158.727  12
   3   3   9 4969.59 161.219  12
   3   3  10 4069.64 169.918  12
   3   3  10 5028.39 237.199  37
   3  -3  10 4384.83 183.448  19
   3  -3  10 4694.55 240.578  30
   3  -3  11 16715.3 325.907  19
   3   3  11 17673.3 388.613  37
   3   3  11 17348.0 369.844  29
   3  -3  11 16346.2 342.479  12
   3  -3  11 18197.2 386.751  30
   3   3  12 1011.64 249.950  37
   3   3  12 1049.15 209.772  29
   3  -3  12 1002.23 256.498  30
   3  -3  12 681.885 174.448  12
   3   3  13 4467.88 258.408  37
  -3   3 -13 3851.05 141.029  23
   3  -3  13 3941.60 176.311  12
   3   3  13 4282.47 217.408  29
   3   3  14 3595.27 216.390  37
   3   3  15 62.7327 139.591  37
   3  -3  15 223.951 92.5661  25
   3   4 -16 5736.25 133.512  31
   3   4 -15 1099.79 147.184  31
   3   4 -14 3438.13 199.582  31
  -3  -4  13 2801.67 180.668  24
  -3  -4  13 2856.96 154.448   5
  -3   4  13 3198.34 176.950   5
  -3  -4  13 3556.96 213.255  30
  -3   4  13 3148.50 222.517  34
  -3   4  13 2893.08 149.752  11
  -3  -4  12 3716.95 191.090  24
  -3  -4  12 3588.63 159.983   5
  -3   4  12 3792.47 178.013   5
  -3  -4  12 3577.92 220.870  30
  -3  -4  12 3509.54 171.365  15
  -3   4  12 3814.26 167.670  11
  -3   4  12 3300.65 219.351  34
  -3  -4  11 7559.73 203.367  15
  -3   4  11 8296.36 238.170  34
  -3   4  11 6222.28 295.390   2
  -3  -4  11 6317.99 267.551   2
  -3   4  11 7250.47 201.909   5
  -3  -4  11 7085.61 186.796   5
  -3   4  10 19850.0 464.164   2
  -3  -4  10 19703.5 439.204   2
  -3  -4  10 20513.3 344.842   5
  -3   4  10 20073.7 353.643   5
  -3   4   9 23503.6 498.277   2
  -3  -4   9 24742.7 480.761   2
  -3   4   8 2665.86 197.107   2
  -3  -4   8 2699.72 177.031   2
  -3   4   7 30820.9 567.902   7
  -3  -4   7 31153.1 535.409   2
  -3   4   6 3148.15 183.433   7
  -3  -4   6 3406.63 155.642   2
  -3   4   6 3307.30 172.101   2
  -3   4   6 2928.14 174.252  10
  -3  -4   5 3715.83 148.148   2
  -3   4   5 3440.40 158.456   2
  -3   4   5 3239.06 169.125  10
  -3   4   5 3173.03 168.607   7
  -3  -4   4 194873. 2738.26   2
  -3   4   4 176883. 2743.26   2
  -3   4   4 184109. 2762.50  10
  -3   4   4 188290. 2769.04   7
  -3   4   3 3351.62 149.261  10
   3   4  -3 3073.35 107.421   9
  -3   4   2 66831.1 1060.39  10
   3   4  -2 69456.8 1046.15   9
   3  -4  -1 88107.4 1337.17   1
   3   4  -1 87058.0 1346.16   1
   3  -4   0 108209. 1584.63   1
   3   4   0 111337. 1612.34   9
   3  -4   1 60925.0 925.703   1
   3   4   1 60847.6 931.443   1
   3   4   1 60973.2 956.544   9
   3   4   2 149479. 2206.30   1
   3  -4   2 150824. 2203.70   1
   3   4   2 146571. 2229.88   9
   3  -4   3 1376.15 111.780   1
   3   4   3 1423.30 111.950   1
   3   4   4 18667.0 389.978   8
   3   4   4 17697.5 360.763   9
   3   4   5 53092.2 879.340   9
  -3   4  -5 50755.3 891.718   6
   3   4   6 1076.99 155.884   9
   3   4   6 1239.51 186.052   8
  -3   4  -6 1058.34 168.677   6
   3   4   7 215.065 145.209   9
   3   4   7 128.879 82.6504  12
  -3   4  -7 160.554 168.349   6
   3   4   8 43773.5 775.777   9
   3   4   8 45858.8 681.596  12
   3  -4   9 17023.5 322.666  19
   3  -4   9 17298.8 333.914  24
   3   4   9 15653.5 335.575  29
   3   4   9 16094.8 355.054  37
  -3   4  -9 16262.3 316.734  31
   3  -4  10 13051.3 288.982  19
   3   4  10 13327.3 313.185  25
   3   4  10 13402.4 307.447  29
   3  -4  10 13418.4 329.432  30
  -3   4 -10 12927.3 281.148  31
   3   4  10 13237.8 336.784  37
   3   4  11 9138.59 314.906  37
   3  -4  11 8896.02 239.986  19
   3   4  11 9086.45 282.486  25
  -3   4 -11 8736.49 233.473  31
   3  -4  11 9486.83 309.719  30
   3  -4  11 8153.59 237.619  12
   3   4  11 8889.09 261.401  29
   3   4  12 6284.14 230.943  29
   3   4  12 6037.49 259.077  25
   3   4  12 7248.30 296.540  37
  -3   4 -12 5153.70 182.242  23
   3  -4  12 4797.81 196.244  12
   3  -4  12 6685.72 281.918  30
   3   4  13 3044.68 228.012  25
   3   4  13 3274.98 259.180  37
  -3   4 -13 2269.68 134.306  23
   3  -4  13 2347.71 145.649  12
   3  -4  13 2800.33 240.752  30
   3   4  14 25473.8 441.844  37
   3   4  14 26948.8 430.543  25
   3   4  15 2497.63 151.356  37
   3   4  15 2803.85 135.955  25
  -3   5  16 5227.46 146.766  37
   3   5 -16 4167.72 104.768  31
  -3   5  15 863.795 191.091  37
   3   5 -15 903.049 139.613  31
  -3   5  14 3678.72 257.791  37
   3   5 -14 3302.20 197.069  31
  -3  -5  13 25148.6 450.774  30
  -3   5  13 24484.7 469.085  34
  -3   5  13 25814.1 501.794  37
  -3  -5  13 24146.3 437.278  24
  -3  -5  12 8801.49 248.101  24
  -3   5  12 8421.96 216.561   5
  -3  -5  12 8510.95 201.922   5
  -3  -5  12 9220.63 265.760  30
  -3   5  12 8831.58 215.939  11
  -3   5  12 9165.21 280.499  34
  -3  -5  11 15807.2 306.328  15
  -3   5  11 16080.1 341.323  34
  -3   5  11 15325.9 298.977  11
  -3   5  10 8894.88 312.454   2
  -3   5  10 9797.96 217.191   5
  -3   5   9 16720.7 393.158   2
  -3   5   8 9018.14 275.965   2
  -3  -5   8 9468.45 259.155   2
  -3  -5   7 15560.6 317.346   2
  -3   5   7 16720.0 383.861   7
  -3  -5   6 41143.6 663.236   2
  -3   5   6 41641.5 710.475  10
  -3   5   6 43068.6 723.408   7
  -3   5   5 239.129 151.918   7
  -3  -5   5 228.783 103.659   2
  -3   5   5 321.491 116.151   2
  -3   5   5 228.569 143.073  10
  -3   5   4 75028.2 1157.01   7
  -3  -5   4 75603.6 1101.10   2
  -3   5   4 72066.2 1140.32  10
  -3  -5   3 29430.0 454.536   2
  -3   5   3 28175.9 502.551  10
   3  -5  -2 29048.8 480.458   1
   3   5  -2 29893.6 490.488   1
  -3   5   2 31266.1 533.153  10
   3   5  -2 31706.3 514.420   9
   3   5  -1 24278.1 411.048   1
   3  -5  -1 25229.5 406.190   1
   3   5   0 12520.4 232.368   1
   3  -5   0 12764.5 230.216   1
   3   5   0 13430.9 280.755   9
   3   5   0 12886.2 214.970   7
   3  -5   1 1175.65 85.6235   1
   3   5   1 1282.36 85.4414   1
   3   5   1 1440.30 128.033   9
   3   5   2 2233.24 101.564   1
   3  -5   2 2263.02 103.162   1
   3   5   2 2096.25 143.814   9
   3   5   3 14693.7 344.791   8
   3   5   4 22212.3 436.402   9
  -3   5  -4 21870.9 457.574   6
   3   5   5 337.995 145.302   9
   3   5   5 327.140 182.285   8
  -3   5  -5 252.806 174.337   6
   3   5   6 69175.4 1129.65   9
   3   5   6 70682.5 1160.83   8
  -3   5  -6 66704.7 1143.10   6
   3   5   7 249.770 155.329   9
  -3   5  -7 351.140 194.872   6
  -3   5  -8 2351.69 228.060   6
   3  -5   9 924.460 174.902  19
   3   5   9 1200.40 185.592  25
  -3   5  -9 1065.87 162.932  31
   3   5   9 1099.01 215.085  37
   3   5   9 952.965 165.556  29
   3  -5   9 865.215 210.527  30
  -3   5 -10 7304.07 224.305  31
   3   5  10 7291.21 251.148  25
   3   5  10 7032.09 234.870  29
   3  -5  10 7103.96 230.940  19
   3  -5  11 2894.82 172.027  12
   3   5  11 2836.06 225.202  25
   3   5  11 2688.09 198.664  29
   3  -5  11 2605.23 188.592  19
  -3   5 -12 1160.36 149.493  23
   3  -5  12 1197.54 165.210  19
   3  -5  12 1061.01 145.479  12
   3   5  12 1043.79 262.636  37
   3  -5  12 1334.63 246.573  30
   3   5  12 1239.78 216.726  25
   3   5  13 1018.22 192.335  25
   3  -5  13 1324.14 120.879  12
   3  -5  13 683.885 231.305  30
   3   5  13 820.626 245.400  37
  -3   5 -13 946.199 124.789  23
   3   5  14 6284.88 187.363  25
   3   5  14 6106.36 227.626  37
   3   5  15 238.870 116.839  37
  -3   6  15 1337.28 152.977  37
   3   6 -15 1656.11 124.015  31
   3   6 -14 2715.90 181.037  31
  -3  -6  14 2579.31 155.629  24
  -3   6  14 2182.79 212.102  37
  -3  -6  13 4905.92 203.602  24
  -3  -6  13 5010.20 221.715  30
   3   6 -13 5147.33 232.084  31
  -3   6  13 5384.42 259.167  37
  -3   6  13 5435.35 256.304  34
  -3   6  12 62.3213 240.931  37
  -3  -6  12 209.128 168.100  19
   3   6 -12 82.4649 217.847  31
  -3   6  12 177.142 227.005  34
  -3   6  12 118.484 128.081  11
  -3  -6  12 29.4570 213.869  30
  -3  -6  12 39.1696 182.656  24
  -3  -6  11 21631.7 410.555  24
  -3   6  11 22465.5 431.054  34
  -3   6  11 21115.5 381.700  11
  -3   6  10 28773.7 478.273  11
  -3  -6  10 28622.2 485.085  15
  -3   6   9 31198.7 638.494   7
  -3  -6   9 29694.7 501.171  15
  -3   6   9 30769.0 500.697  11
  -3   6   8 1161.90 136.952  11
  -3   6   8 1214.64 225.714   7
  -3   6   7 3298.19 235.255   7
  -3   6   7 3063.38 137.993  11
  -3   6   6 3394.96 201.432  10
  -3   6   6 3497.08 133.947  11
  -3   6   6 3589.28 230.663   7
  -3   6   5 178101. 2691.63  10
  -3   6   5 179388. 2705.70   7
  -3   6   4 20892.0 414.981  10
  -3   6   4 20860.3 337.767  11
  -3   6   3 66244.1 985.941  11
  -3   6   3 64484.6 1038.07   6
  -3   6   2 6751.02 220.694  10
  -3   6   1 6761.43 217.329  10
   3   6   0 17535.9 364.198   9
   3   6   1 160161. 2381.52   8
   3   6   1 162195. 2377.34   9
   3   6   1 154798. 2316.06   7
   3   6   2 862.074 144.134   9
   3   6   2 727.551 160.480   8
   3   6   3 30329.6 585.934   8
  -3   6  -3 29742.7 582.220   6
   3   6   4 26915.6 515.458   9
  -3   6  -4 26704.1 545.452   6
   3   6   5 4703.83 220.590   9
  -3   6  -5 5087.30 258.250   6
   3   6   6 5993.53 242.965   9
   3   6   6 5797.64 286.895   8
  -3   6  -6 5938.57 287.080   6
  -3   6  -7 23354.0 529.136   6
   3   6   8 1867.08 205.941  37
  -3   6  -8 1155.90 231.622   6
  -3   6  -8 1581.69 172.426  31
   3   6   8 1486.11 167.939  25
   3  -6   8 1594.01 192.045  24
   3   6   8 1645.36 166.667  29
   3  -6   8 1663.28 198.458  30
   3  -6   8 1579.07 182.575  19
   3  -6   9 54839.0 860.673  19
   3   6   9 53866.8 864.408  25
  -3   6  -9 55254.3 860.466  31
   3   6   9 54020.2 856.215  29
   3  -6   9 54587.5 872.926  30
   3   6   9 56451.9 888.625  37
  -3   6 -10 19592.7 358.025  23
   3  -6  10 20068.8 373.885  19
   3   6  10 18769.7 381.096  25
   3  -6  10 18980.0 402.540  30
   3   6  10 17258.7 360.037  29
   3   6  10 17987.2 415.626  37
   3   6  11 4878.27 196.839  29
  -3   6 -11 4823.99 195.383  23
   3  -6  11 5301.55 211.608  19
   3   6  11 5366.73 234.334  25
   3  -6  11 5315.32 279.949  30
   3  -6  11 5369.53 174.713  12
   3   6  11 4907.65 287.112  37
   3  -6  12 2453.17 171.071  19
   3   6  12 2347.22 197.027  25
   3  -6  12 2381.60 134.703  12
  -3   6 -12 2374.25 158.450  23
   3   6  13 4798.76 187.320  25
  -3   6 -13 4804.37 146.700  23
  -3   6 -14 4040.10 104.616  23
   3   7 -15 2073.05 99.7542  31
  -3  -7  14 156.854 127.284  24
   3   7 -14 228.162 148.256  31
   3   7 -13 30206.3 522.590  31
  -3  -7  13 30519.3 511.297  24
  -3  -7  13 30714.9 515.710  30
  -3  -7  13 30489.2 491.846  19
  -3  -7  12 1164.72 174.266  19
  -3   7  12 1264.59 207.550  37
  -3   7  12 1112.01 125.034  11
  -3  -7  12 1313.96 215.344  30
  -3  -7  12 1361.88 202.195  24
  -3   7  11 15900.9 299.912  11
  -3   7  11 14831.6 347.153  37
  -3   7  10 588.202 210.248  34
  -3   7  10 484.016 197.847  37
  -3   7  10 748.061 141.237  11
  -3   7   9 3816.14 172.260  11
  -3   7   9 3795.89 151.036  13
  -3  -7   9 4094.04 178.755  15
  -3   7   8 40261.0 627.051  11
  -3  -7   8 39083.5 625.925  15
  -3   7   8 39892.6 764.790   7
  -3   7   8 38230.2 643.748  28
  -3   7   7 40256.9 636.327  11
  -3   7   7 40584.3 764.798   7
  -3   7   6 13554.1 262.277  11
  -3   7   6 13357.1 348.149  10
  -3   7   6 13726.5 385.854   7
  -3   7   5 20776.9 440.755  10
  -3   7   4 26256.0 429.835  11
  -3   7   4 26986.9 511.736  10
  -3   7   3 31617.1 497.459  11
  -3   7   3 30429.6 550.371   6
  -3   7   3 31815.4 572.876  10
  -3   7   2 12013.7 293.093   6
  -3   7   2 12155.4 305.974  10
   3   7  -2 11469.4 268.734   8
  -3   7   1 2079.83 105.639  13
  -3   7   1 2266.16 168.607   6
   3   7  -1 2303.42 147.610   8
  -3   7   1 2122.95 178.315  10
  -3   7   0 35922.1 551.544  13
  -3   7   0 35856.6 645.088   6
   3   7   0 34357.6 623.015   8
  -3   7  -1 27881.4 442.450  13
  -3   7  -1 28118.9 549.527   6
   3   7   1 28168.7 539.118   8
  -3   7  -2 858.336 88.2387  13
  -3   7  -2 793.612 190.589   6
   3   7   2 933.530 190.225   8
   3   7   3 12766.8 345.319   8
  -3   7  -4 1728.67 233.347   6
   3   7   4 1510.65 211.843   8
  -3   7  -5 20553.5 487.288   6
   3   7   5 19019.7 467.576   8
  -3   7  -6 627.128 237.352   6
   3   7   7 1536.47 147.389  22
   3   7   7 1453.29 140.456  21
   3  -7   7 1370.23 179.546  19
  -3   7  -7 1659.64 255.392   6
   3   7   7 1637.22 191.433  37
   3   7   7 1633.37 144.815  26
   3  -7   7 1834.43 194.237  24
   3   7   7 1507.06 157.850  25
   3   7   7 1499.16 145.809  29
   3  -7   7 1731.51 184.984  30
   3   7   7 1582.62 142.227  27
   3   7   8 9881.08 229.969  26
   3   7   8 10065.2 251.603  25
   3   7   8 9516.57 237.479  29
   3  -7   8 10048.8 278.168  30
   3   7   8 9563.21 233.768  22
  -3   7  -8 10417.4 242.481  23
   3   7   8 9787.65 285.547  37
   3  -7   9 18500.6 359.919  19
   3   7   9 17076.6 342.864  25
   3   7   9 15806.0 328.128  29
   3  -7   9 16773.0 374.468  30
   3   7   9 16317.2 382.455  37
  -3   7  -9 18083.2 336.834  23
   3  -7  10 8589.99 291.510  30
  -3   7 -10 8425.46 232.904  23
   3  -7  10 8692.03 257.192  19
   3   7  10 8564.99 242.971  25
   3  -7  10 8065.80 200.488  12
   3   7  10 8787.60 302.642  37
  -3   7 -11 23910.1 412.379  23
   3  -7  11 24253.6 421.456  19
   3   7  11 22776.3 419.779  25
   3  -7  11 23018.5 384.706  12
   3  -7  11 23241.9 458.760  30
   3   7  11 22952.7 465.086  37
   3  -7  12 11611.0 248.730  19
   3  -7  12 10998.4 210.451  12
   3   7  12 11022.6 311.112  37
   3  -7  12 11543.1 307.704  30
   3   7  12 11370.8 253.954  25
  -3   7 -13 810.104 105.432  23
   3   7  13 792.477 188.686  37
  -3   7 -14 1410.34 64.7324  23
  -3  -8  14 5404.26 148.315  24
  -3  -8  14 5547.34 157.440  30
  -3  -8  13 1368.07 172.987  30
  -3  -8  13 1409.31 159.634  24
  -3   8  13 1559.77 212.271  34
  -3  -8  13 1077.54 131.983  19
  -3  -8  12 138.894 162.464  19
  -3  -8  12 160.399 198.496  30
  -3   8  12 279.728 221.920  34
   3   8 -12 146.441 193.360  31
  -3   8  11 920.866 227.600  34
   3   8 -11 835.521 205.982  31
  -3  -8  11 957.356 187.068  19
  -3  -8  11 939.568 208.485  24
  -3   8  10 43690.4 699.045  11
  -3   8  10 45504.3 739.677  34
   3   8 -10 45449.1 729.341  31
  -3  -8  10 45002.8 725.688  24
  -3   8   9 4009.63 151.831  13
  -3   8   9 4348.56 172.118  11
   3   8  -9 3735.37 212.894  31
  -3  -8   9 4144.05 223.171  24
  -3  -8   8 21901.3 403.241  24
   3   8  -8 21131.9 396.186  31
  -3   8   8 20567.4 369.755  13
  -3  -8   8 20797.0 380.262  15
  -3   8   8 20920.8 405.450  28
   3   8  -7 21883.5 397.137  31
  -3   8   7 22265.6 410.542  28
  -3   8   7 22791.7 385.098  13
  -3   8   7 22799.7 390.909  11
  -3  -8   7 21671.6 385.423  15
  -3   8   6 2526.95 166.346  28
  -3   8   6 2643.70 152.813  13
  -3   8   6 2828.48 160.808  11
  -3  -8   6 2636.50 132.572  15
  -3   8   5 72755.5 1078.82  13
  -3   8   5 71098.8 1211.04   7
  -3   8   4 15429.8 289.694  13
  -3   8   4 14689.9 363.315  10
  -3   8   4 15654.2 414.541   7
  -3   8   3 35464.7 655.130  10
  -3   8   3 38575.4 716.272   7
  -3   8   2 58389.9 998.332  10
  -3   8   2 58809.9 994.390   6
  -3   8   1 66273.7 997.205  13
  -3   8   1 66757.8 1087.64  10
   3   8  -1 66039.9 1075.72   8
  -3   8   1 66322.1 1091.52   6
  -3   8   0 107877. 1605.27  13
   3   8   0 111970. 1706.39   8
  -3   8   0 109559. 1698.61  10
  -3   8   0 107634. 1710.54   6
  -3   8  -1 24150.9 397.001  13
  -3   8  -1 24474.6 515.631   6
  -3   8  -2 32236.8 513.993  13
   3   8   2 32336.6 627.425   8
  -3   8  -3 10894.9 353.783   6
   3   8   3 9505.32 322.075   8
   3   8   4 9220.05 325.155   8
   3   8   5 4311.84 163.870  26
   3  -8   5 4169.54 183.127  19
  -3   8  -5 4248.10 162.609  23
   3   8   5 4393.42 177.588  22
   3   8   5 4102.19 184.179  21
   3   8   5 3936.83 158.786  29
   3   8   5 3938.25 166.204  27
  -3   8  -5 4387.48 284.459   6
   3   8   6 45148.0 728.302  25
   3   8   6 47201.1 739.360  26
   3  -8   6 47400.8 745.855  19
   3   8   6 49144.8 751.324  22
  -3   8  -6 47484.0 734.090  23
   3   8   6 47419.3 744.825  21
   3   8   6 46644.6 730.912  29
   3  -8   6 44462.4 738.757  30
   3   8   6 46696.0 742.835  27
   3   8   6 45185.0 747.724  37
   3   8   7 40171.3 633.375  21
  -3   8  -7 40031.1 625.073  23
   3   8   7 40305.4 636.506  22
   3   8   7 37030.7 619.412  29
   3   8   7 37860.1 629.489  27
   3  -8   7 37443.6 636.303  30
   3  -8   7 40301.6 638.109  19
   3   8   7 39788.2 628.001  26
   3   8   7 36837.1 619.414  25
   3   8   7 37545.3 644.387  37
   3   8   8 9109.56 228.914  29
   3  -8   8 9228.26 277.806  30
   3  -8   8 9112.95 266.882  19
   3   8   8 9623.09 281.683  37
   3   8   8 9453.26 230.287  26
   3   8   8 8945.02 234.189  25
   3  -8   9 940.316 222.977  30
   3   8   9 683.093 152.135  29
   3   8   9 888.336 167.294  25
   3   8   9 744.213 222.711  37
  -3   8 -10 311.579 162.820  23
   3  -8  10 188.334 197.445  19
   3  -8  10 502.708 229.315  30
   3   8  10 40.9869 152.276  25
   3   8  10 347.740 225.097  37
   3  -8  11 8428.71 229.477  19
   3   8  11 7461.02 270.531  37
  -3   8 -11 8484.02 215.864  23
   3  -8  11 7686.94 268.376  30
   3  -8  12 11556.1 278.264  30
  -3   8 -12 11839.6 226.957  23
   3   8  12 11320.8 276.620  37
  -3   8 -13 1601.20 88.0484  23
  -3  -9  14 1906.87 78.9367  30
  -3  -9  13 2089.30 112.997  19
  -3  -9  13 2317.73 146.383  30
  -3   9  12 384.453 190.651  34
   3   9 -12 427.713 158.768  31
  -3  -9  12 545.070 144.516  19
  -3  -9  12 403.301 166.193  24
  -3   9  11 1948.00 213.291  34
  -3  -9  11 1611.57 200.647  24
   3   9 -11 1441.53 188.090  31
  -3  -9  10 5239.85 235.634  24
  -3   9  10 5568.21 246.250  34
   3   9 -10 5345.85 221.261  31
  -3  -9   9 100454. 1458.64  24
   3   9  -9 99452.6 1457.12  31
  -3   9   9 97221.9 1466.08  34
  -3   9   8 554.801 199.211  28
  -3   9   8 509.934 135.205  13
   3   9  -8 321.251 171.471  31
  -3  -9   8 562.024 192.113  24
  -3   9   7 17010.5 351.021  28
  -3   9   7 15984.6 306.073  13
   3   9  -7 15685.0 322.382  31
  -3  -9   7 17010.4 334.470  24
  -3  -9   6 9380.78 237.790  24
   3   9  -6 8994.58 225.248  31
  -3   9   6 9271.47 353.820   7
  -3   9   6 9643.56 227.276  13
  -3   9   5 6591.51 194.082  13
  -3   9   5 6652.85 190.791  14
  -3   9   5 6670.76 313.866   7
  -3   9   5 6362.11 222.971  28
  -3   9   5 6216.03 198.437  27
   3   9  -4 6771.13 197.277  33
  -3   9   4 6923.29 306.087   7
  -3   9   4 6979.57 194.150  13
  -3   9   4 6579.22 192.109  27
  -3   9   4 7207.47 193.161  14
  -3   9   3 2748.16 256.020   7
  -3   9   2 23546.8 539.410   7
  -3   9   2 23366.8 400.843  13
  -3   9   1 5943.39 259.188   6
  -3   9   1 5713.72 237.902  10
  -3   9   1 5971.37 183.015  13
  -3   9   0 902.717 205.450   6
  -3   9   0 782.728 174.852  10
   3   9   0 760.086 158.793   8
  -3   9   0 939.512 131.700  13
  -3   9  -1 115504. 1799.38   6
  -3   9  -1 115010. 1665.69  13
  -3   9  -1 114451. 1759.89  10
   3   9   2 1882.94 141.134  22
   3   9   2 2100.71 160.829  21
   3   9   2 2165.54 150.625  26
   3   9   2 2483.62 168.481  27
   3   9   2 2644.33 172.692  33
  -3   9  -2 1721.48 239.421   6
   3   9   2 1276.65 186.309   8
   3   9   3 30805.3 509.413  27
   3  -9   3 27791.2 487.807  19
  -3   9  -3 30497.1 484.850  23
   3   9   3 27919.2 477.431  14
   3   9   3 31428.4 521.451  33
  -3   9  -3 33464.4 656.824   6
   3   9   4 4400.65 190.243  27
   3   9   4 4275.48 180.748  26
  -3   9  -4 4350.56 163.878  23
   3   9   4 4821.29 193.930  21
   3   9   4 4623.16 181.604  22
   3  -9   4 4169.67 185.711  19
   3   9   4 4014.67 143.693  14
   3   9   4 4591.76 201.066  33
  -3   9  -4 4805.32 304.434   6
   3   9   5 7437.71 217.333  26
   3   9   5 7580.80 232.597  21
  -3   9  -5 7185.87 199.401  23
   3   9   5 7619.78 218.453  22
   3  -9   5 7045.78 225.734  19
   3   9   5 7298.24 223.906  27
   3   9   5 7956.48 240.651  33
   3   9   5 6606.68 176.383  14
   3  -9   6 7601.84 239.795  19
   3   9   6 7637.88 213.794  26
   3   9   6 7476.13 231.856  27
   3  -9   6 6768.23 227.664  30
   3   9   6 7919.14 236.210  21
   3   9   6 8259.83 238.670  22
  -3   9  -6 7417.27 209.665  23
   3   9   6 6558.39 222.739  37
   3  -9   7 3013.03 214.138  19
   3   9   7 3025.44 177.498  26
   3   9   7 2879.83 188.237  27
   3  -9   7 2897.30 208.369  30
   3   9   7 2715.19 198.798  37
  -3   9  -7 2879.79 175.487  23
   3   9   7 2992.54 185.426  21
   3   9   7 2982.16 191.394  22
   3  -9   8 15531.0 345.427  30
   3   9   8 14832.3 340.014  37
   3  -9   8 16404.7 344.702  19
  -3   9  -8 17103.3 320.688  23
   3  -9   9 694.517 209.880  30
   3   9   9 447.795 194.114  37
   3  -9   9 510.072 193.690  19
  -3   9  -9 536.881 162.472  23
   3  -9  10 1004.39 207.848  30
   3  -9  11 1960.50 158.835  19
  -3   9 -11 2081.13 136.260  23
   3  -9  11 2177.46 192.485  30
  -3   9 -12 3303.57 114.104  23
   3  -9  12 3096.42 128.613  19
  -3   9 -13 5228.71 100.356  23
  -3 -10  13 2955.20 83.2165  19
  -3 -10  12 3.44737 142.093  30
  -3 -10  12 65.4408 131.086  24
  -3 -10  11 2594.76 161.465  19
  -3 -10  11 2676.79 175.180  24
  -3 -10  11 2487.33 187.203  30
   3  10 -11 2570.61 152.555  31
  -3  10  11 2536.16 177.435  34
  -3 -10  10 1496.45 184.087  19
  -3 -10  10 1529.07 188.791  24
  -3  10  10 1561.90 183.723  34
  -3 -10  10 1572.55 208.050  30
   3  10 -10 1439.28 163.585  31
   3  10  -9 54.4134 162.343  31
  -3  10   9 34.1673 183.986  34
  -3 -10   9-20.6825 187.690  24
  -3 -10   9 63.1194 184.703  19
  -3  10   8 4274.49 204.842  34
  -3 -10   8 4297.14 211.548  24
   3  10  -8 4076.81 188.061  31
  -3  10   8 3831.83 148.504  13
  -3 -10   7 35376.4 592.159  24
  -3  10   7 36641.7 573.373  13
   3  10  -7 34912.0 581.139  31
  -3  10   7 36607.0 613.877  28
  -3 -10   6 172.983 163.957  24
  -3  10   6 14.1693 147.130  13
  -3  10   6 305.253 194.674  28
  -3  10   5 17957.9 368.510  28
  -3  10   5 17359.1 330.030  13
   3  10  -5 17207.0 332.021  33
   3  10  -4 3104.35 177.852  33
   3  10  -4 2741.64 139.804  21
  -3  10   4 3026.47 164.139  27
  -3  10   4 3258.13 176.726  13
  -3  10   4 3186.96 170.183  14
   3  10  -3 14619.2 294.000  21
  -3  10   3 14370.6 295.812  27
  -3  10   3 16494.9 439.840   7
   3  10  -3 14784.6 318.657  33
  -3  10   3 16823.7 302.679  14
   3  10  -2 880.502 142.341  21
   3  10  -2 926.228 125.416  22
  -3  10   2 1044.09 164.627  13
  -3  10   2 1031.68 135.738  14
   3  10  -2 778.963 163.446  33
  -3  10   2 1217.26 235.386   7
   3  10  -1 30268.5 519.029  21
   3  10  -1 29785.5 502.757  22
  -3  10   1 32570.1 514.296  13
  -3  10   1 30621.0 503.594  14
   3  10  -1 30826.3 530.606  33
  -3  10   1 32598.0 655.995   7
   3  10   0 1403.38 151.151  21
   3  10   0 1350.44 144.647  22
  -3  10   0 1353.21 131.604  14
  -3  10   0 1163.40 216.008   6
   3  10   1 13669.7 296.587  21
   3  10   1 13168.8 282.017  22
  -3  10  -1 14358.1 400.371   6
   3  10   1 13686.5 282.522  26
   3  10   2 25749.6 461.582  27
   3  10   2 25001.3 438.220  26
  -3  10  -2 25145.0 419.298  23
   3  10   2 24924.7 451.552  21
   3  10   2 24369.7 433.823  22
   3  10   2 23691.1 423.489  14
   3  10   2 25791.7 461.435  33
  -3  10  -2 26664.1 575.454   6
   3 -10   3 11558.9 260.776  19
   3  10   3 12235.4 297.402  27
   3  10   3 12075.7 249.676  14
  -3  10  -3 12777.4 251.186  23
   3  10   3 12377.6 279.697  22
   3  10   3 11846.1 306.851  33
   3 -10   4-34.0008 163.965  19
   3  10   4 17.7025 180.783  27
   3  10   4-18.2930 165.309  26
   3  10   4 147.491 123.979  14
   3  10   4 232.526 186.875  33
  -3  10  -4 59.6231 135.398  23
   3  10   5 3051.84 204.401  27
   3  10   5 2745.76 138.516  14
   3 -10   5 2733.81 194.395  19
   3  10   5 3115.26 198.515  21
  -3  10  -5 2986.35 159.283  23
   3  10   5 3196.62 196.176  22
   3  10   6 1983.39 195.611  27
   3 -10   6 1739.26 192.809  19
   3  10   6 1992.46 183.427  22
  -3  10  -6 1955.52 156.718  23
   3  10   6 1981.48 187.714  21
   3 -10   7 1048.17 182.301  30
   3 -10   7 1105.56 197.663  19
  -3  10  -7 1369.65 151.669  23
   3 -10   8 734.147 183.579  30
   3 -10   8 412.560 194.151  19
  -3  10  -8 610.355 147.593  23
   3 -10   9 7657.04 234.228  30
   3 -10   9 7855.24 234.718  19
  -3  10  -9 7843.86 199.078  23
   3 -10  10 184.785 164.350  30
   3 -10  10 216.146 153.363  19
  -3  10 -10 110.158 118.447  23
   3 -10  11 9197.08 207.520  30
   3 -10  12 11112.4 191.167  19
  -3 -11  12 14235.2 239.327  30
  -3 -11  12 14323.3 230.393  19
  -3 -11  11 1242.66 136.103  30
  -3 -11  11 1163.59 115.016  19
  -3 -11  10 869.724 162.797  30
  -3 -11  10 964.506 148.085  24
  -3 -11  10 1026.48 143.036  19
  -3 -11   9 7.90650 176.286  30
  -3 -11   9 70.2382 159.025  24
  -3 -11   9 23.6494 156.486  19
  -3 -11   8 2117.24 175.412  19
  -3 -11   8 2260.19 175.778  24
  -3  11   7 1220.90 208.072  28
  -3 -11   7 1361.04 173.980  19
  -3 -11   7 1117.61 166.165  24
  -3 -11   6 13890.6 290.278  24
  -3 -11   6 14336.2 295.128  19
  -3  11   5 239.122 201.760  28
  -3  11   5 530.454 152.441  13
   3  11  -5 238.839 146.243  33
   3  11  -4 420.829 126.271  21
  -3  11   4 313.134 148.385  27
  -3  11   4 131.333 204.749  28
  -3  11   4 295.564 159.132  13
  -3  11   4 428.550 150.774  14
   3  11  -4 315.953 157.210  33
  -3  11   3 1306.15 144.324  27
   3  11  -3 1264.89 177.735  33
  -3  11   3 1660.92 155.242  14
   3  11  -3 1319.15 141.868  21
  -3  11   2 23660.4 404.179  14
   3  11  -2 24230.8 434.688  33
   3  11  -2 22850.0 398.116  22
   3  11  -2 22392.4 407.417  21
   3  11  -1 5368.85 227.311  33
   3  11  -1 5856.34 180.317  22
   3  11  -1 5594.00 196.887  21
   3  11   0 22475.2 408.126  21
   3  11   0 23139.2 431.729  27
  -3  11   0 22803.0 385.852  14
   3  11   0 22349.9 426.140  33
   3  11   0 21842.9 400.183  22
  -3  11  -1 7286.62 185.552  14
   3  11   1 7090.70 204.001  14
   3  11   1 6483.09 254.026  33
   3  11   1 7059.69 225.416  21
   3  11   1 7000.03 212.413  22
   3  11   2 2733.86 154.203  14
   3  11   2 3057.27 194.742  21
   3  11   2 3164.03 184.534  22
   3  11   2 3244.11 222.744  33
   3  11   3 242.709 131.539  14
   3  11   3 235.057 196.763  27
   3  11   3 239.221 176.168  22
  -3  11  -3 226.936 122.620  23
   3  11   3 114.033 172.534  21
   3  11   4 18700.5 343.715  14
   3 -11   4 18323.7 353.329  19
   3  11   5 466.031 193.949  27
  -3  11  -5 676.076 134.672  23
   3 -11   5 516.645 169.973  19
   3  11   5 716.025 182.508  21
   3  11   6 1158.03 191.240  27
   3 -11   6 1100.13 177.869  19
  -3  11  -6 1165.67 133.416  23
   3 -11   7 2332.16 184.079  19
  -3  11  -7 2588.64 141.651  23
   3 -11   8 2777.33 176.863  19
  -3  11  -8 2829.23 134.474  23
   3 -11   8 2707.98 158.690  30
   3 -11   9 114.679 130.770  30
  -3  11  -9 118.528 102.472  23
   3 -11   9 65.9561 141.927  19
  -3  11 -10 8422.36 162.154  23
   3 -11  10 8346.56 184.709  19
   3 -11  11 72.2346 73.0916  19
  -3 -12  11 3015.81 72.8668  19
  -3 -12  10 3928.78 117.412  19
  -3 -12  10 4017.07 130.614  30
  -3 -12   9 10700.9 210.090  19
  -3 -12   9 10035.1 220.253  30
  -3 -12   8 8903.13 201.413  19
  -3 -12   8 8161.35 211.136  30
  -3 -12   7 13064.0 250.743  19
  -3 -12   7 11821.1 245.318  24
  -3  12   6 9695.58 266.571  28
  -3 -12   6 9717.63 218.489  19
  -3  12   5 4841.93 226.016  28
  -3 -12   5 4280.55 157.878  19
  -3  12   4 3510.95 222.365  28
   3  12  -4 3316.55 132.229  21
  -3  12   3 843.170 134.737  27
  -3  12   3 842.505 205.502  28
   3  12  -3 953.251 128.002  21
  -3  12   3 1136.19 145.164  14
   3  12  -3 805.471 173.279  33
   3  12  -2 24270.7 447.703  33
   3  12  -2 25089.4 453.698  27
   3  12  -2 24117.6 421.460  21
   3  12  -1 12368.3 289.670  27
   3  12  -1 12220.0 284.319  33
   3  12  -1 10656.9 249.326  21
  -3  12   1 10423.8 232.278  14
   3  12   0 3420.75 213.431  27
   3  12   0 3337.51 214.813  33
   3  12   0 2884.24 169.430  21
  -3  12   0 2696.76 137.402  14
   3  12   0 2836.72 158.694  14
   3  12   1 593.454 154.845  22
   3  12   1 547.308 135.124  14
  -3  12  -1 508.814 114.848  14
   3  12   1 529.624 157.135  21
   3  12   2 673.094 133.735  14
  -3  12  -2 528.019 108.976  14
   3  12   2 548.738 166.033  21
   3  12   3 2185.79 137.682  14
   3  12   3 2478.85 180.796  21
  -3  12  -3 2165.27 113.255  14
   3  12   4 410.632 191.846  27
   3  12   4 521.261 168.365  21
   3  12   4 398.523 117.591  14
  -3  12  -4 333.281 94.1366  14
  -3  12  -5 20505.7 338.637  14
   3 -12   5 21135.3 365.599  19
   3 -12   6 20121.0 349.831  19
   3 -12   7 1496.26 136.543  19
   3 -12   8 673.055 119.599  19
   3 -12   9 771.533 96.7163  19
   3 -12  10 2193.24 69.8430  19
   3  13  -8 595.233 73.8307  27
  -3 -13   8 694.359 75.6936  19
  -3 -13   8 593.324 83.1923  30
   3  13  -7 585.376 97.8935  27
  -3 -13   7 727.830 86.5367  19
  -3 -13   7 567.064 99.2002  30
   3  13  -6 9470.00 205.248  27
   3  13  -5 6753.59 185.984  27
   3  13  -4 204.275 143.369  27
  -3  13   3 26077.7 442.845  28
   3  13  -3 25861.2 429.947  27
   3  13  -2 4863.70 193.637  27
  -3  13   2 4412.45 148.149  14
  -3  13   2 4973.52 208.189  28
   3  13  -2 4189.43 144.481  21
   3  13  -1 10439.6 221.151  21
  -3  13   1 10419.9 214.527  14
   3  13  -1 10609.6 221.822  14
   3  13   0 306.741 174.280  27
  -3  13   0 258.370 106.840  14
   3  13   0 310.584 121.095  14
   3  13   0 284.972 130.494  21
   3  13   1 1724.66 184.834  27
   3  13   1 1645.56 145.536  21
  -3  13  -1 1460.94 106.594  14
   3  13   1 1620.80 123.480  14
   3  13   2 97.2842 136.894  21
   3  13   2 136.635 111.904  14
  -3  13  -2 152.549 89.0789  14
   3  13   3 1133.31 146.508  21
   3  13   3 950.197 106.365  14
  -3  13  -3 873.674 83.4997  14
   3  13   4 1978.60 169.423  27
  -3  13  -4 1666.03 77.1590  14
   3  13   5 3604.70 166.863  27
   3 -13   7 13229.1 217.589  19
   3  14  -6 95.1503 65.7504  27
   3  14  -5 5020.58 127.294  27
   3  14  -5 5118.88 113.587  14
   3  14  -4 21641.0 357.355  27
   3  14  -4 22190.3 346.029  14
   3  14  -3 6278.14 161.890  27
   3  14  -3 6285.90 137.551  14
   3  14  -2 1352.25 80.3903  21
   3  14  -2 1271.68 90.0665  14
   3  14  -1 7860.10 159.519  14
   3  14  -1 7667.53 157.916  21
   3  14  -1 7834.29 191.370  27
   3  14   0 8228.49 172.272  21
  -3  14   0 8549.87 160.061  14
   3  14   0 8610.76 167.639  14
  -3  14  -1 295.028 71.5065  14
   3  14   1 319.308 85.3869  14
   3  14   1 264.511 132.701  27
  -3  14  -2 10928.6 189.163  14
   3  14   2 12265.7 233.901  27
  -3  14  -3 6005.29 112.535  14
   3 -14   4 4396.82 98.0615  17
   3 -14   5 2423.98 72.7133  17
   3  15  -4 142.262 30.7870  14
   3  15  -3 4203.58 90.8606  27
   3  15  -3 4129.57 80.5421  14
   3  15  -2 407.519 66.6612  27
   3  15  -2 375.958 45.7040  14
   3  15  -1 4623.43 111.085  27
   3  15   0 7411.50 143.224  27
   3  15   1 486.944 72.0445  27
  -4   0  16 14319.4 275.831  37
  -4   0  15-43.9431 152.804   5
  -4   0  14 4480.04 190.439   5
  -4   0  13-32.2807 166.152   5
  -4   0  12 7236.95 207.182   5
  -4   0  11 172.988 223.648   2
  -4   0  11 26.2724 108.395  15
  -4   0  11-34.0391 138.858   5
  -4   0  10 766.094 216.517   2
  -4   0   9 24.1420 197.219   2
  -4   0   8 146133. 2222.76   2
  -4   0   7 366.618 175.089   2
  -4   0   6 123276. 1868.88   2
  -4   0   5-12.6344 109.286  10
  -4   0   5 379.142 80.3382   7
  -4   0   4 100718. 1474.96  10
  -4   0   4 95324.5 1442.16   7
  -4   0   3 119.459 76.8375  10
  -4   0   3 87.9473 51.8496   7
  -4   0   2 27434.0 451.061  10
  -4   0   1 58.1469 67.1056  10
   4   0  -1 132.332 101.876   1
   4   0   0 206951. 3046.18   1
   4   0   1 89.0337 105.739   1
   4   0   2 34382.0 576.198   1
   4   0   3 22.6227 141.014   1
   4   0   4 101856. 1566.80   1
   4   0   5 33.7081 90.7853   8
   4   0   5-10.5642 159.638   1
   4   0   6 1469.53 103.087   3
   4   0   6 988.477 103.510   8
   4   0   7 33.8843 150.481   9
   4   0   8 46846.7 807.625   9
   4   0   9-105.797 150.396  12
   4   0  10 62229.5 926.838  12
   4   0  10 56821.9 925.679  37
   4   0  11 46.7998 182.879  12
   4   0  11-72.2797 182.026  37
   4   0  12 885.645 180.275  12
   4   0  12 187.920 182.155  37
   4   0  13-46.3389 185.264  25
   4   0  13-66.9073 158.399  37
   4   0  13 52.8368 157.817  12
   4   0  14 1421.44 197.560  29
   4   0  14 1286.65 169.110  25
   4   0  15 114.729 112.848  25
   4   1 -16 460.361 85.4979  31
  -4   1  16 484.927 152.436  37
  -4  -1  16 493.231 118.968  37
  -4  -1  15 2364.95 153.931   5
  -4  -1  14 817.206 160.412   5
  -4  -1  13 596.429 128.993  15
  -4   1  13 856.797 170.341  34
  -4  -1  13 776.603 164.173   5
  -4  -1  12 792.095 133.323  15
  -4   1  12 695.728 159.037   5
  -4  -1  12 845.773 155.261   5
  -4   1  12 857.381 155.913  34
  -4  -1  11 107089. 1585.56  15
  -4  -1  11 109269. 1698.02   2
  -4   1  11 109196. 1708.66   2
  -4   1  11 102933. 1596.98  34
  -4  -1  11 107512. 1585.86   5
  -4   1  11 109778. 1589.51   5
  -4  -1  10 19341.5 438.040   2
  -4  -1   9 11691.6 331.091   2
  -4  -1   8 70306.4 1133.03   2
  -4  -1   7 66127.1 1062.13   2
  -4   1   6 18624.5 359.722   7
  -4   1   6 18334.8 385.485  10
  -4   1   5 136927. 2066.14  10
  -4   1   5 138213. 2045.65   7
  -4  -1   4 2742.37 120.518  10
   4   1  -4 2754.24 85.4281   9
  -4   1   4 2847.96 133.709  10
  -4   1   4 2723.11 107.163   7
  -4   1   3 2845.76 122.638  10
  -4  -1   3 3221.22 116.594  10
  -4  -1   3 2943.70 72.3088   7
  -4   1   3 2977.78 102.726   7
  -4  -1   2 57114.0 857.345  10
  -4  -1   2 55529.3 824.436   7
  -4  -1   1 17972.1 303.926  10
   4   1  -1 17571.7 337.489   1
   4  -1  -1 18624.1 335.079   1
   4  -1   0 298.554 102.256   1
   4   1   0 243.320 109.450   1
   4  -1   1 55383.5 843.998   1
   4   1   1 51422.6 844.451   1
   4  -1   2 147551. 2112.46   1
   4   1   2 135411. 2112.67   1
   4   1   3 41223.8 717.765   1
   4  -1   3 45568.8 720.850   1
   4   1   4 88.1316 151.422   1
   4  -1   4 156.824 147.752   1
   4  -1   5 42661.9 690.279   8
   4   1   5 45733.6 732.068   8
   4  -1   5 46400.2 753.791   1
   4   1   5 43337.5 750.820   1
   4   1   6 457.652 98.3290   3
   4  -1   6 547.450 99.8422   3
   4   1   6 438.687 148.298   9
   4   1   6 466.819 120.707   8
   4   1   7 174.362 147.541   9
   4   1   7 306.048 112.748   8
   4   1   8 54531.7 839.472  12
   4   1   8 55845.6 929.718   9
   4   1   9 11606.9 265.279  12
   4  -1   9 14324.5 302.788  30
   4  -1  10 41801.4 669.318  30
   4   1  10 40384.2 658.396  37
   4   1  11 4235.64 229.592  37
   4   1  11 4534.66 201.871  12
   4   1  12 9000.99 270.138  37
   4   1  12 9085.48 242.915  12
   4   1  13 1392.98 189.661  37
   4   1  13 1735.49 230.133  29
   4  -1  13 1380.71 179.961  25
   4   1  13 1717.47 213.287  25
   4   1  14 15693.5 309.816  29
   4  -1  14 16112.3 317.264  29
   4   1  14 15278.4 305.738  25
   4  -1  15 7100.51 173.841  29
   4   1  15 6937.74 172.497  25
  -4  -2  16 137.018 80.9464  37
  -4   2  16 192.641 158.151  37
   4   2 -16 255.472 91.4646  31
  -4  -2  15 3317.65 157.030   5
  -4   2  15 3727.59 170.409   5
  -4   2  14 93.5155 164.351   5
  -4  -2  14 86.8744 148.477   5
  -4  -2  13 3584.38 160.404  15
  -4  -2  13 4028.75 177.296   5
  -4   2  13 4194.48 192.406   5
  -4   2  13 3610.38 201.394  34
  -4  -2  12 1455.85 142.389  15
  -4   2  12 1789.11 177.137  34
  -4  -2  12 1221.65 153.348   5
  -4   2  12 1308.55 165.459   5
  -4  -2  11 1104.19 215.400   2
  -4   2  11 1401.84 232.557   2
  -4   2  11 738.647 153.532  34
  -4  -2  11 1190.16 132.929  15
  -4  -2  11 1169.86 136.505   5
  -4   2  11 1229.95 148.892   5
  -4  -2  10 1012.39 199.506   2
  -4   2  10 1248.88 213.333   2
  -4  -2  10 1108.28 120.708   5
  -4   2  10 983.192 130.998   5
  -4  -2   9 82856.6 1314.90   2
  -4   2   9 82029.7 1330.76   2
  -4   2   8 15194.4 369.064   2
  -4  -2   8 15876.1 355.908   2
  -4  -2   7 612.532 169.669   2
  -4   2   7 564.942 184.015   2
  -4   2   7 249.539 138.205   7
  -4   2   6 21146.9 409.473   2
  -4  -2   6 20884.1 397.602   2
  -4   2   6 18651.6 378.067   7
  -4   2   6 19472.3 402.282  10
  -4   2   5 3359.40 170.015  10
  -4   2   5 3399.03 142.882   7
  -4   2   4 11712.5 256.500  10
  -4   2   4 11925.1 238.525   7
  -4   2   3 120364. 1783.39  10
   4   2  -3 117548. 1755.73   9
  -4  -2   2 5391.91 123.750  10
   4   2  -2 5410.19 144.420   9
  -4   2   2 5413.78 163.702  10
  -4  -2   1 135944. 1982.45  10
   4  -2  -1 134565. 2014.01   1
   4   2  -1 136216. 2023.13   1
  -4  -2   0 90770.7 1323.25  10
   4  -2   0 89320.4 1362.55   1
   4   2   0 88654.0 1372.15   1
   4   2   1 2765.45 144.356   1
   4  -2   1 2823.18 134.421   1
   4  -2   2 17296.4 326.406   1
   4   2   2 16202.8 333.387   1
   4   2   3 288584. 4260.84   9
   4   2   3 280907. 4255.41   1
   4   2   4 24552.4 468.530   9
   4   2   4 23874.9 470.761   1
   4   2   5 43654.0 746.940   9
   4   2   5 44016.8 744.975   8
   4   2   6 603.045 138.833   9
   4   2   6 750.027 145.372   8
   4  -2   6 851.180 96.2784   3
   4   2   6 813.564 102.742   3
   4   2   7 27829.6 442.287  12
   4   2   7 27396.6 520.116   8
   4   2   7 28762.8 542.044   9
   4   2   8 3469.48 145.841  12
   4   2   8 3764.67 202.983   9
   4   2   9 10073.1 229.282  12
   4  -2   9 10253.1 277.130  30
   4   2   9 9968.38 270.782  37
   4  -2  10 4522.34 250.963  30
   4   2  10 4478.98 233.699  37
   4   2  10 4207.23 201.103  35
   4  -2  11 12670.0 331.901  30
   4   2  11 11570.6 305.326  25
   4   2  11 10934.8 265.642  12
   4  -2  11 11149.8 287.661  12
   4   2  11 11856.8 285.268  35
   4   2  11 12288.3 317.602  37
   4  -2  12 1305.09 183.617  12
   4   2  12 956.078 221.915  37
   4   2  12 1394.52 226.723  25
   4   2  12 1218.26 234.887  29
   4  -2  13 1144.94 154.384  12
   4   2  13 1409.31 209.471  37
   4   2  13 1433.06 219.674  25
   4   2  13 1349.78 213.740  29
   4   2  14 10461.3 259.506  37
   4   2  14 13300.0 275.559  25
   4  -2  14 10994.9 239.655  25
   4   2  14 12456.5 266.954  29
   4   2  15 1313.67 121.775  25
   4  -2  15 1396.90 121.057  29
  -4   3  16 8981.06 215.446  37
   4   3 -16 7498.20 163.961  31
  -4   3  15 16504.6 362.918  37
   4   3 -15 15875.2 304.892  31
  -4  -3  14 14046.3 274.142   5
  -4   3  14 13520.6 318.281  34
  -4  -3  13 16868.9 316.287  15
  -4   3  13 16238.9 349.158  34
  -4  -3  13 16631.7 323.895  24
  -4  -3  13 16732.1 313.275   5
  -4  -3  12 486.935 179.942  30
  -4  -3  12 382.954 147.839  15
  -4   3  12 391.839 182.539  34
  -4   3  12 276.158 165.205   5
  -4  -3  12 432.366 142.363   5
  -4  -3  11 40489.1 627.427  15
  -4   3  11 38281.1 642.855  34
  -4  -3  11 39924.1 616.660   5
  -4   3  11 40426.3 627.587   5
  -4  -3  11 37579.6 714.895   2
  -4   3  11 37760.4 745.359   2
  -4  -3  10 4533.64 155.709  15
  -4  -3  10 4336.22 145.264   5
  -4   3  10 4358.44 159.896   5
  -4  -3  10 4318.06 230.383   2
  -4   3  10 4174.89 257.575   2
  -4  -3   9 13173.3 335.074   2
  -4   3   9 12629.9 359.429   2
  -4  -3   8 54140.7 898.050   2
  -4   3   8 53023.0 915.602   2
  -4   3   8 54954.9 917.527   7
  -4  -3   7 12854.1 302.569   2
  -4   3   7 12436.6 320.345   2
  -4   3   6 15711.7 348.078   2
  -4  -3   6 16238.2 332.353   2
  -4   3   6 15822.3 343.014   7
  -4   3   5 15306.3 322.730   2
  -4  -3   5 15864.5 309.107   2
  -4   3   4 22688.3 405.417   7
   4   3  -4 21565.6 362.805   9
   4   3  -3 133497. 1977.67   9
  -4   3   2 2900.05 148.522  10
   4   3  -2 2682.86 111.438   9
   4  -3  -1 49451.6 794.193   1
   4   3  -1 50547.3 806.961   1
   4  -3   0 34234.1 560.314   1
   4   3   0 33775.2 573.145   1
   4   3   0 34009.8 570.491   9
   4  -3   1 94540.3 1427.85   1
   4   3   1 89125.3 1435.67   1
   4  -3   2 17489.6 330.884   1
   4   3   2 17096.5 343.344   1
   4   3   2 16945.1 348.747   9
   4  -3   3 21826.7 399.224   1
   4   3   3 20494.7 405.224   1
   4  -3   4 1081.88 144.403   1
   4   3   4 1220.46 156.279   1
   4   3   4 1169.70 142.785   9
   4   3   5 8920.33 265.617   8
   4   3   5 8339.08 247.338   9
   4   3   6 71214.6 1172.41   9
   4   3   6 76949.3 1195.16   8
   4  -3   6 76466.3 1077.53   3
   4   3   6 71713.6 1078.74   3
   4   3   6 69186.2 1069.20  12
   4   3   7 12082.7 226.200  12
  -4   3  -7 12531.0 333.682   6
   4   3   7 13197.4 336.840   8
   4   3   7 12600.8 327.769   9
   4   3   8 9770.10 206.376  12
   4   3   8 9603.92 300.261   9
   4  -3   9 11812.6 266.190  19
   4   3   9 12238.6 287.259  25
   4   3   9 12573.1 290.007  29
   4   3   9 13136.9 282.309  35
   4   3   9 13693.3 307.584  37
   4  -3  10 312.723 189.327  32
  -4   3 -10 8.10518 128.380  23
   4  -3  10 198.088 159.760  19
   4   3  10 289.322 199.908  25
   4  -3  10 13.6953 233.276  30
   4   3  10 271.506 196.333  29
   4   3  10 152.056 140.162  12
   4   3  10 300.622 222.597  37
   4   3  10 19.7194 166.880  35
  -4   3 -11 715.823 135.042  23
   4  -3  11 738.656 158.770  19
   4  -3  11 756.242 255.233  30
   4   3  11 843.990 226.901  29
   4  -3  11 835.858 183.753  12
   4   3  11 547.987 197.685  36
   4   3  11 490.884 242.057  37
   4   3  11 710.178 224.645  25
   4   3  12 17480.5 366.453  25
   4   3  12 16761.2 356.477  29
   4  -3  12 15004.4 312.659  12
  -4   3 -12 14436.0 282.397  23
   4   3  12 16328.0 369.233  37
   4   3  13 8490.37 253.311  29
   4   3  13 8454.25 266.150  25
   4   3  13 8310.64 268.338  37
   4   3  14 558.296 169.914  37
   4   3  14 595.029 176.221  25
   4  -3  14 443.240 108.889  25
   4   3  15 5404.17 145.319  25
   4  -3  15 4996.62 145.489  29
   4   4 -16 970.986 86.6727  31
   4   4 -15 13460.0 266.896  31
  -4   4  14 2256.58 159.130   5
  -4  -4  14 2035.62 135.283   5
  -4   4  13 4672.08 183.067   5
  -4  -4  13 4368.32 161.441   5
  -4   4  13 4410.81 225.897  34
  -4   4  13 4601.49 175.722  11
  -4  -4  13 4441.40 189.584  24
  -4  -4  12 5039.42 168.516   5
  -4   4  12 5348.58 191.316   5
  -4  -4  12 4776.79 184.756  15
  -4  -4  12 4941.20 224.102  30
  -4   4  12 4840.27 228.023  34
  -4  -4  11 27927.3 465.229  15
  -4   4  11 28579.1 487.364  34
  -4  -4  11 27131.7 448.041   5
  -4   4  11 26995.8 460.283   5
  -4  -4  10 10030.1 207.771   5
  -4   4  10 9699.87 219.701   5
  -4   4  10 9538.08 327.287   2
  -4  -4  10 9630.48 296.686   2
  -4  -4   9 1088.55 177.540   2
  -4   4   9 1158.94 199.640   2
  -4  -4   8 4562.32 206.285   2
  -4   4   8 4354.56 231.722   2
  -4   4   8 4936.21 241.967   7
  -4   4   7 32614.5 600.256   7
  -4  -4   7 32822.4 568.920   2
  -4   4   7 32983.0 613.621  10
  -4   4   6 17695.3 387.555   7
  -4   4   6 17056.6 392.160  10
  -4   4   6 17633.6 379.405   2
  -4   4   5 106929. 1682.21   2
  -4   4   5 109059. 1701.86  10
  -4   4   5 109953. 1699.24   7
  -4   4   4 41606.1 705.562  10
   4   4  -4 40645.4 654.174   9
   4   4  -3 17164.1 317.762   9
  -4   4   3 17541.8 359.246  10
   4   4  -2 30557.9 531.995   1
   4  -4  -2 31223.5 520.760   1
   4   4  -1 7044.73 186.843   9
   4  -4  -1 7179.22 179.836   1
   4   4  -1 6971.03 195.448   1
   4  -4   0 74814.5 1157.36   1
   4   4   0 75281.3 1172.33   1
   4   4   1 243176. 3481.85   9
   4  -4   1 238070. 3446.82   1
   4   4   2 6293.79 204.732   9
   4  -4   2 6505.42 181.852   1
   4   4   2 6760.94 196.863   1
   4  -4   3 587.621 123.867   1
   4   4   3 557.802 135.207   1
   4   4   4 38199.8 682.231   8
   4   4   4 36875.6 658.853   9
   4   4   5 54111.4 925.641   9
   4   4   5 53275.6 826.547   3
  -4   4  -6 10827.0 318.785   6
   4   4   6 10616.1 303.637   9
   4   4   6 10934.4 331.053   8
   4   4   7 46618.5 716.010  12
   4   4   7 48672.1 839.189   9
   4   4   7 48562.4 857.952   8
  -4   4  -7 50135.1 853.186   6
   4   4   8 36717.7 712.993   9
   4   4   8 37599.5 595.223  12
   4  -4   9 8040.33 235.258  19
  -4   4  -9 7849.72 209.042  23
   4   4   9 8423.14 235.890  35
   4   4   9 8249.98 236.939  36
   4   4   9 8718.13 279.163  37
   4   4   9 8279.70 256.911  29
   4  -4   9 8824.32 277.111  30
   4   4  10 13717.0 309.766  36
   4   4  10 13771.7 305.941  35
   4   4  10 14992.8 363.394  37
  -4   4 -10 13636.3 283.250  23
   4   4  10 15032.7 334.778  29
   4  -4  10 14782.4 307.404  19
   4  -4  11 658.342 171.038  19
   4   4  11 739.021 254.865  37
  -4   4 -11 673.974 142.797  23
   4  -4  11 701.258 176.853  12
   4   4  11 675.547 214.360  29
   4  -4  11 667.524 262.192  30
   4   4  12 4040.47 271.541  37
  -4   4 -12 3654.75 151.405  23
   4  -4  12 4010.18 175.021  12
   4   4  12 4303.30 227.089  29
   4  -4  13 21494.6 363.269  12
  -4   4 -13 20658.0 349.117  23
   4   4  14 2649.37 181.149  37
  -4   5  16 130.723 88.9199  37
   4   5 -16 67.3697 61.2788  31
  -4   5  15 14065.3 305.601  37
   4   5 -15 15046.3 276.676  31
  -4   5  14 2834.46 238.498  37
  -4   5  14 2805.82 212.304  34
   4   5 -14 2606.89 192.513  31
  -4  -5  13 36171.6 578.568  24
  -4  -5  13 34072.8 551.897   5
  -4   5  13 36525.8 607.549  34
  -4   5  13 34400.5 562.872  11
  -4  -5  13 37485.5 587.754  30
  -4  -5  12 3442.13 203.730  24
  -4  -5  12 3090.52 142.483   5
  -4   5  12 3426.98 159.658   5
  -4   5  12 3591.28 169.112  11
  -4  -5  12 3171.49 176.777  15
  -4   5  12 3331.75 231.612  34
  -4  -5  12 3261.27 217.024  30
  -4   5  11 1079.55 160.569  11
  -4  -5  11 1027.07 125.285   5
  -4   5  11 937.964 141.572   5
  -4  -5  11 1046.58 162.189  15
  -4   5  10 5726.02 168.923   5
  -4   5  10 6099.74 196.387  11
  -4  -5   9 24081.6 405.408  15
  -4   5   9 24616.5 531.756   7
  -4   5   8 2155.81 225.363   7
  -4   5   8 1846.69 190.639   2
  -4   5   7 110406. 1699.78   7
  -4  -5   7 110844. 1647.22   2
  -4   5   7 109178. 1703.87  10
  -4  -5   6 25083.8 443.576   2
  -4   5   6 24366.1 494.100  10
  -4   5   6 25879.4 506.438   7
  -4   5   5 6189.52 205.370   2
  -4  -5   5 6734.89 192.394   2
  -4   5   5 6254.70 235.582  10
  -4   5   5 6578.89 245.557   7
  -4   5   4 29001.0 530.950  10
  -4   5   4 26252.6 484.434   2
  -4  -5   4 28438.1 475.688   2
  -4   5   4 27906.4 441.180  11
  -4   5   4 30673.6 545.483   7
   4   5  -3 16317.5 323.622   1
   4  -5  -3 16527.4 310.992   1
   4   5  -3 16545.7 319.284   9
  -4   5   3 16162.8 360.403  10
   4  -5  -2 574.652 97.3873   1
   4   5  -2 621.190 112.323   1
   4   5  -2 588.596 117.368   9
  -4   5   2 334.573 140.186  10
   4  -5  -1 89951.3 1366.77   1
   4   5  -1 88614.9 1377.46   1
   4  -5   0 758.081 92.5046   1
   4   5   0 869.369 102.592   1
   4   5   0 878.421 137.036   9
   4  -5   1 9280.86 207.785   1
   4   5   1 9003.55 210.969   1
   4   5   1 9609.62 250.240   9
   4  -5   2 64071.1 977.140   1
   4   5   2 62464.2 980.282   1
   4   5   2 62703.1 1023.04   9
   4  -5   3 47476.2 759.151   1
   4   5   4 610.848 164.327   9
   4   5   5 47179.8 854.702   9
  -4   5  -5 48309.5 873.346   6
   4   5   6 8464.29 281.572   9
   4   5   6 8327.54 322.618   8
  -4   5  -6 8320.88 306.835   6
   4   5   7 6833.92 283.579   9
  -4   5  -7 7213.75 298.330   6
   4   5   8 11136.9 271.256  29
   4   5   8 11460.7 270.747  25
  -4   5  -8 10837.6 245.513  23
   4  -5   8 12171.5 272.102  19
   4  -5   8 11240.2 289.251  30
  -4   5  -8 11506.5 349.692   6
   4   5   8 10856.8 260.655  35
   4   5   8 10429.1 253.390  36
   4   5   8 10616.5 325.125   9
  -4   5  -9 42933.2 678.561  23
   4  -5   9 42769.7 690.283  19
   4   5   9 42259.5 702.243  25
   4   5   9 43406.9 700.622  29
   4  -5   9 42407.7 710.409  30
   4   5   9 42120.9 691.906  35
   4  -5  10 188.741 187.246  19
   4   5  10 80.6710 210.942  25
   4   5  10-13.5888 202.370  29
   4  -5  10 216.334 241.933  30
   4   5  10-62.7768 167.672  35
  -4   5 -10 67.3904 150.498  23
  -4   5 -11 26232.1 452.881  23
   4  -5  11 26268.6 464.120  19
   4   5  11 27949.5 495.585  25
   4   5  11 28041.5 525.240  37
   4   5  11 27045.1 482.703  29
   4  -5  11 26448.4 454.155  12
   4  -5  12 8873.78 211.730  12
  -4   5 -12 9285.07 212.759  23
   4   5  12 10051.6 277.702  25
   4   5  12 9695.78 254.133  29
   4   5  12 9999.44 318.792  37
  -4   5 -13 516.421 98.9372  23
   4  -5  13 441.452 106.495  12
   4   5  13 558.549 173.989  25
   4   5  13 507.182 218.754  37
   4   5  14 3626.53 141.081  25
   4   5  14 3435.81 170.132  37
   4   6 -15 1176.05 115.681  31
  -4  -6  14-1.92616 135.010  24
  -4   6  14 147.013 181.031  37
   4   6 -14 87.5031 161.575  31
  -4   6  14 246.151 197.943  34
  -4   6  13 1693.45 218.669  34
  -4   6  13 1971.34 222.996  37
  -4  -6  13 1699.75 177.032  24
  -4   6  13 1604.15 122.363  11
  -4  -6  13 1898.96 192.739  30
   4   6 -13 1996.88 210.782  31
  -4  -6  12 50616.7 793.417  24
  -4  -6  12 52004.9 797.913  30
  -4  -6  11 3720.57 183.322  15
  -4   6  11 3571.30 236.777  34
  -4   6  11 3863.77 177.563  11
  -4   6  10 6884.74 208.257  11
  -4  -6  10 6661.75 211.398  15
  -4   6   9 255.795 151.592  11
  -4   6   9 370.570 223.182   7
  -4  -6   9 265.159 143.732  15
  -4   6   8 1223.45 144.173  11
  -4   6   8 1060.82 230.841   7
  -4  -6   8 1302.31 132.745  15
  -4   6   7 235.727 195.750  10
  -4   6   7 62.3434 205.117   7
  -4   6   6 7368.15 287.972   7
  -4   6   6 7271.55 270.779  10
  -4   6   5 9918.04 301.670  10
  -4   6   5 9767.86 207.777  11
  -4   6   4 16710.4 379.690  10
  -4   6   4 16294.6 289.361  11
  -4   6   3 36483.1 634.904  10
  -4   6   3 33629.2 531.498  11
  -4   6   2 233449. 3326.48  10
  -4   6   2 219494. 3225.42  11
  -4   6   1 20935.7 425.053  10
   4   6  -1 20825.9 399.787   9
   4   6   0 64446.1 1044.15   9
   4   6   1 50007.4 813.144   9
  -4   6  -1 46674.0 712.113  13
   4   6   2 5022.30 239.867   8
   4   6   2 5528.03 223.316   9
   4   6   3 1466.12 196.039   8
   4   6   4 62918.0 1055.73   9
  -4   6  -4 62777.4 1074.44   6
   4   6   5 1819.16 202.661   9
   4   6   5 2095.16 247.524   8
  -4   6  -5 1930.04 231.873   6
   4   6   6 16738.7 452.459   8
  -4   6  -6 17120.1 440.986   6
   4   6   7 1944.49 144.629  26
   4   6   7 1751.40 174.913  25
  -4   6  -7 1577.19 144.472  23
   4   6   7 1626.05 140.071  22
   4   6   7 1681.98 204.201  37
   4   6   7 1749.16 153.155  36
   4   6   7 1683.25 158.805  35
  -4   6  -7 1787.33 240.934   6
   4   6   7 1497.75 207.682   9
   4   6   7 1741.79 178.556  29
   4  -6   7 1609.84 190.370  30
   4   6   8 3422.38 163.550  26
   4   6   8 3277.80 201.510  25
  -4   6  -8 3262.65 170.697  23
   4  -6   8 3607.32 207.219  19
   4   6   8 3234.45 199.814  29
  -4   6  -8 3629.66 273.585   6
   4  -6   8 3320.28 226.623  30
   4   6   8 3532.27 234.221  37
  -4   6  -9 2055.15 170.846  23
   4  -6   9 2239.49 204.567  19
   4   6   9 1937.20 208.606  25
   4   6   9 1926.62 198.891  29
   4  -6   9 1726.61 238.656  30
   4   6   9 1987.63 246.523  37
  -4   6 -10 12602.0 277.470  23
   4  -6  10 12385.4 302.041  19
   4   6  10 12936.2 312.632  25
   4   6  10 13317.4 302.794  29
   4  -6  10 13208.7 340.225  30
  -4   6 -11 1817.19 157.811  23
   4  -6  11 1959.09 184.637  19
   4   6  11 2052.08 186.279  29
   4  -6  11 2009.41 254.612  30
   4   6  11 2132.83 210.525  25
   4  -6  11 1747.55 142.209  12
   4   6  12 2991.04 198.341  25
  -4   6 -12 2935.28 145.045  23
   4  -6  12 3188.44 130.360  12
  -4   6 -13 4868.38 127.453  23
   4  -6  13 4480.13 120.840  12
  -4   6 -14 7669.70 138.834  23
   4   6  14 11305.3 169.458  25
   4   7 -15 1968.00 87.9724  31
  -4  -7  14 4156.80 147.225  24
  -4   7  13 4428.83 232.835  34
  -4  -7  13 4170.09 194.564  30
  -4  -7  13 3930.35 184.964  24
  -4  -7  12 870.030 166.043  19
  -4  -7  12 787.525 190.774  24
  -4   7  12 852.515 125.743  11
  -4   7  12 793.770 231.186  34
   4   7 -12 1075.45 206.294  31
  -4  -7  12 856.441 203.593  30
  -4   7  11 5004.80 172.653  11
  -4   7  11 4555.83 221.939  37
  -4  -7  10 17070.3 327.621  15
  -4   7  10 16058.8 298.943  13
  -4   7  10 16215.6 314.707  11
  -4  -7   9 485.464 157.473  15
  -4   7   9 518.018 153.547  11
  -4   7   8 1120.25 241.862   7
  -4   7   8 1452.90 169.247  28
  -4  -7   8 1282.03 146.482  15
  -4   7   8 1273.05 161.371  11
  -4   7   7 1117.24 235.887   7
  -4   7   7 1090.88 150.959  28
  -4  -7   7 1158.86 129.234  15
  -4   7   6 2072.73 216.293  10
  -4   7   6 2078.88 245.467   7
  -4   7   5 1969.38 136.718  11
  -4   7   5 2350.16 237.144   7
  -4   7   5 1866.52 212.668  10
  -4   7   4 6022.62 166.946  11
  -4   7   4 6189.88 282.255   7
  -4   7   4 5671.88 249.480  10
  -4   7   3 35952.4 563.558  11
  -4   7   3 36139.7 642.401   6
  -4   7   3 36585.6 669.401  10
  -4   7   2 19945.7 420.363   6
  -4   7   2 20287.4 441.447  10
  -4   7   1 75484.8 1122.91  13
  -4   7   1 73024.8 1215.20   6
  -4   7   1 77162.4 1232.31  10
  -4   7   0 64072.8 962.031  13
   4   7   0 62127.8 1051.80   8
  -4   7  -1 17512.1 307.230  13
  -4   7  -1 20074.0 434.550   6
   4   7   1 18395.3 412.591   8
   4   7   1 19383.0 410.725   9
  -4   7  -2 5054.69 135.259  13
  -4   7  -2 5673.70 269.415   6
   4   7   2 5712.61 260.474   8
   4   7   2 5623.66 242.186   9
   4   7   3 1511.71 238.188   8
  -4   7  -4 1746.96 251.598   6
   4   7   4 1699.31 209.159   9
   4   7   4 1649.54 238.656   8
  -4   7  -5 1505.75 254.949   6
   4   7   5 1190.15 206.614   9
   4   7   6 95183.9 1424.23  21
   4   7   6 97554.9 1431.17  22
   4  -7   6 95493.7 1428.34  19
   4   7   6 94457.6 1409.74  18
   4   7   6 91132.7 1414.34  27
   4   7   6 95497.7 1423.63  29
   4  -7   6 90208.0 1422.98  30
   4   7   6 95560.2 1423.61  25
   4   7   6 97320.9 1426.46  26
   4   7   6 94190.2 1438.79  37
  -4   7  -7 6248.76 199.894  23
   4   7   7 6088.64 198.526  22
   4   7   7 5944.03 181.004  21
   4  -7   7 5839.43 228.974  19
  -4   7  -7 5290.97 305.472   6
   4   7   7 7612.86 255.062  37
   4   7   7 6513.12 217.815  25
   4   7   7 6682.41 205.081  26
   4   7   7 6681.48 214.021  29
   4   7   7 6257.79 180.141  27
   4  -7   7 6824.54 238.039  30
   4   7   8 980.790 153.799  26
   4   7   8 683.021 184.025  25
   4   7   8 778.802 176.622  29
   4  -7   8 898.013 220.286  30
   4   7   8 828.166 230.521  37
  -4   7  -8 877.595 164.234  23
   4   7   8 615.652 140.182  22
  -4   7  -9 41761.3 643.025  23
   4  -7   9 40863.5 657.539  19
   4   7   9 39493.6 652.760  25
   4   7   9 38327.8 643.482  29
   4  -7   9 38722.5 668.643  30
   4   7   9 38545.7 680.228  37
  -4   7 -10 23375.7 407.075  23
   4  -7  10 24063.0 426.177  19
   4   7  10 23343.0 423.791  25
   4  -7  10 22714.8 449.436  30
   4   7  10 22668.4 462.923  37
  -4   7 -11 9658.51 224.187  23
   4  -7  11 9205.57 242.347  19
   4   7  11 9896.25 248.326  25
   4  -7  11 9602.65 293.430  30
   4   7  11 10239.4 306.744  37
   4  -7  12 26846.0 433.380  19
   4   7  12 26780.0 439.735  25
  -4   7 -12 27620.1 425.604  23
  -4   7 -13 90.0409 75.8113  23
   4   8 -14 797.097 100.381  31
  -4  -8  14 792.258 99.1218  24
  -4  -8  13 1192.32 157.429  30
   4   8 -13 1244.46 153.090  31
  -4  -8  13 1154.59 149.689  24
  -4  -8  13 1244.81 123.020  19
   4   8 -12 1669.76 184.565  31
  -4  -8  12 2064.62 197.162  30
  -4  -8  12 1800.72 160.349  19
  -4   8  11 11219.5 313.399  34
  -4  -8  11 10677.6 274.946  24
   4   8 -11 10657.7 278.297  31
  -4  -8  10 525.582 204.226  24
   4   8 -10 623.741 195.583  31
  -4   8  10 567.769 146.252  11
   4   8  -9 6659.29 227.617  31
  -4  -8   9 6100.74 199.289  15
  -4   8   9 6197.49 198.225  11
   4   8  -8 269.377 171.708  31
  -4   8   8 233.537 153.684  11
  -4   8   8 256.325 139.930  13
  -4  -8   8 108.256 146.104  15
  -4   8   8 323.458 178.669  28
  -4   8   7 1649.28 256.969   7
  -4   8   7 1912.40 156.161  13
  -4  -8   7 1618.84 143.460  15
  -4   8   7 1618.81 176.337  28
  -4   8   6 177.159 190.397  10
  -4   8   6 140.896 229.109   7
  -4   8   6 263.627 140.762  13
  -4  -8   6 221.213 120.249  15
  -4   8   6 264.379 152.079  28
  -4   8   5 34480.3 696.773   7
  -4   8   5 34334.9 571.790  28
  -4   8   5 33642.2 668.185  10
  -4   8   5 35205.9 561.296  11
  -4   8   4 9937.96 316.075  10
  -4   8   3 3139.45 222.415  10
  -4   8   3 3083.72 154.945  13
  -4   8   2 416.651 193.513  10
   4   8  -2 282.176 137.521   8
  -4   8   2 324.053 130.175  13
  -4   8   2 439.587 167.295   6
  -4   8   1 806.850 199.043  10
   4   8  -1 462.967 151.800   8
  -4   8   1 505.054 125.778  13
  -4   8   1 625.642 188.848   6
  -4   8   0 4936.10 246.733  10
   4   8   0 4401.03 226.307   8
  -4   8   0 4576.64 152.816  13
  -4   8   0 4615.79 250.940   6
   4   8   1 61366.4 1045.37   8
  -4   8  -1 59824.8 918.169  13
   4   8   2 448.981 205.448   8
  -4   8  -2 582.250 110.292  13
  -4   8  -2 672.185 229.321   6
  -4   8  -3 5484.81 305.947   6
   4   8   3 4952.45 278.417   8
   4   8   4 1357.36 160.572  33
   4   8   4 1387.25 148.491  29
   4   8   4 1083.52 140.381  26
   4   8   4 1098.83 144.431  27
  -4   8  -4 1131.60 137.337  23
   4   8   4 1287.56 148.284  22
   4  -8   4 1236.92 163.801  19
   4   8   4 1186.13 157.772  21
   4   8   4 1045.87 233.633   8
   4   8   4 1201.91 122.542  16
   4   8   5 11096.3 252.088  29
   4   8   5 10842.2 243.862  27
   4   8   5 11814.3 257.521  26
   4   8   5 10454.9 241.364  25
  -4   8  -5 10978.2 246.698  23
   4   8   5 11066.4 266.294  21
   4   8   5 11280.7 258.010  22
   4  -8   5 10585.9 269.392  19
   4   8   5 11729.1 263.031  33
  -4   8  -5 11827.2 404.065   6
   4   8   5 11736.8 272.347  37
   4  -8   6 9364.55 262.824  19
   4   8   6 9095.21 233.138  25
   4   8   6 9758.77 241.169  26
   4   8   6 8967.48 227.220  27
   4  -8   6 9104.01 252.252  30
   4   8   6 9516.86 247.899  29
   4   8   6 9508.26 266.793  37
   4   8   6 9232.51 236.214  21
  -4   8  -6 9982.92 237.247  23
   4   8   6 9396.69 249.827  22
   4   8   7 25951.0 455.311  22
   4   8   7 25143.3 443.587  21
   4  -8   7 25696.1 466.520  19
   4   8   7 24879.9 442.753  25
   4   8   7 26335.5 449.082  26
   4   8   7 26145.4 452.539  29
   4   8   7 24510.0 439.099  27
   4  -8   7 25564.1 462.827  30
   4   8   7 27000.3 481.354  37
   4  -8   8 1866.48 212.686  19
   4  -8   8 1455.42 223.084  30
   4   8   8 1616.05 176.020  29
   4   8   8 1518.06 159.338  26
   4   8   8 1821.78 173.945  25
   4   8   8 1406.88 230.263  37
  -4   8  -8 1772.60 172.039  23
   4   8   8 1590.80 161.560  22
  -4   8  -9 5858.69 198.549  23
   4   8   9 5259.07 199.772  25
   4   8   9 5273.45 199.869  29
   4  -8   9 5334.19 249.267  30
   4   8   9 5608.48 262.362  37
  -4   8 -10 6352.85 196.945  23
   4  -8  10 6145.59 224.961  19
   4   8  10 5502.90 192.835  25
   4   8  10 6072.08 259.453  37
   4  -8  10 5774.23 152.125  12
   4  -8  10 5866.29 251.039  30
   4  -8  11 1883.56 210.987  30
  -4   8 -11 1985.75 139.422  23
   4  -8  11 1976.53 167.247  19
  -4   8 -12 3358.66 117.948  23
   4  -8  12 3273.10 134.543  19
  -4   8 -13 6492.80 120.753  23
   4   9 -13 15499.1 271.807  31
  -4  -9  13 16173.5 280.895  30
  -4  -9  13 15629.3 264.080  19
  -4  -9  12 820.675 136.304  19
  -4  -9  12 766.870 156.153  24
  -4   9  12 588.128 175.991  34
   4   9 -12 784.449 145.252  31
  -4   9  11 2334.35 216.257  34
  -4  -9  11 2520.29 197.360  24
   4   9 -11 2263.27 177.926  31
  -4   9  10 38913.1 648.841  34
   4   9 -10 38311.1 631.088  31
  -4  -9  10 38940.3 634.962  24
  -4   9   9 21355.6 372.602  13
   4   9  -9 21847.1 403.689  31
  -4   9   8 20602.8 396.157  28
  -4   9   8 18992.3 349.050  13
   4   9  -8 19311.7 366.642  31
  -4  -9   8 20071.0 382.179  24
  -4   9   7 1960.85 199.675  28
  -4   9   7 1768.29 157.696  13
   4   9  -7 1757.05 161.953  31
  -4  -9   7 2058.69 184.588  24
  -4   9   6 13730.5 279.268  13
  -4   9   6 13115.7 305.424  28
  -4   9   5 1382.57 159.944  13
  -4   9   5 1471.89 184.310  28
   4   9  -5 1565.99 162.288  33
  -4   9   4 13885.5 279.752  14
   4   9  -4 14684.6 301.603  33
   4   9  -3 417.660 148.824  33
  -4   9   3 668.658 242.488   7
  -4   9   3 608.532 181.494  10
  -4   9   3 646.687 145.382  13
  -4   9   3 543.941 125.281  14
   4   9  -2 3032.72 139.843  26
  -4   9   2 3225.57 157.169  13
  -4   9   2 3051.15 132.367  14
   4   9  -2 2946.65 178.137  33
   4   9  -2 3044.27 141.232  22
  -4   9   2 2712.32 214.398  10
  -4   9   2 3355.74 281.197   7
   4   9  -1 13300.6 261.625  26
   4   9  -1 12476.8 262.301  22
  -4   9   1 13619.3 271.226  13
   4   9  -1 13309.9 293.966  33
  -4   9   1 12743.3 359.911   6
  -4   9   1 12758.8 356.541  10
   4   9   0 1288.64 136.907  26
   4   9   0 1204.48 133.209  22
   4   9   0 1292.77 156.953  21
  -4   9   0 1361.43 144.282  13
   4   9   0 1379.28 165.956  33
  -4   9   0 1419.66 219.925   6
  -4   9   0 1521.89 205.041  10
   4   9   0 1143.29 176.165   8
   4   9   1 6086.30 189.052  26
   4   9   1 5926.49 192.232  22
  -4   9  -1 6323.82 178.043  23
   4   9   1 6340.89 205.620  21
   4   9   1 5802.02 222.306  33
  -4   9  -1 6971.05 310.932   6
  -4   9  -1 6756.97 274.535  10
   4   9   1 5673.84 263.710   8
  -4   9  -1 6318.56 180.569  13
   4   9   2 70345.5 1064.56  26
   4   9   2 69108.2 1071.43  27
   4   9   2 70507.2 1063.50  22
  -4   9  -2 71091.9 1053.32  23
   4   9   2 65699.4 1043.80  14
   4   9   2 71626.6 1082.23  33
  -4   9  -2 76765.6 1217.46   6
   4   9   2 65179.9 1172.02   8
  -4   9  -3 27070.8 452.294  23
   4  -9   3 26722.5 459.921  19
   4   9   3 27339.8 484.284  21
   4   9   3 25436.1 469.715  27
   4   9   3 24139.8 487.049  33
   4   9   3 28282.6 586.860   8
   4   9   4 10384.7 248.939  26
   4   9   4 10911.9 271.859  33
   4   9   4 10222.2 251.689  27
   4   9   4 10123.0 265.870  21
  -4   9  -4 9989.05 233.886  23
   4   9   4 10207.9 250.042  22
   4  -9   5 39760.8 667.950  19
   4   9   5 42600.6 670.895  26
   4   9   5 40444.5 683.031  33
   4   9   5 41057.3 668.095  27
  -4   9  -5 40697.7 656.090  23
   4   9   5 42251.2 679.150  21
   4   9   5 42104.7 677.778  22
   4  -9   6 983.619 201.803  19
   4   9   6 1256.50 162.731  26
   4  -9   6 999.882 182.444  30
   4   9   6 1170.13 163.651  27
   4   9   6 1214.18 176.390  21
  -4   9  -6 1224.51 163.837  23
   4   9   6 1222.89 182.087  22
   4  -9   7 2954.16 205.455  30
   4   9   7 3365.74 183.910  26
   4  -9   7 3377.76 220.806  19
   4   9   7 3173.63 181.185  21
   4   9   7 3050.98 188.372  22
  -4   9  -7 3114.01 177.372  23
   4  -9   8 20167.4 385.334  19
   4  -9   8 18688.0 381.557  30
   4  -9   9 4747.42 219.133  19
   4  -9   9 4076.77 220.688  30
   4  -9  10 2969.63 200.024  30
  -4   9 -10 3280.77 153.424  23
  -4   9 -11 404.340 104.201  23
   4  -9  11 257.737 133.274  19
  -4   9 -12 4146.52 102.975  23
   4  -9  12 3926.07 113.973  19
  -4 -10  12 5375.67 155.885  24
  -4  10  12 5498.71 172.260  34
  -4 -10  11 1826.76 156.325  24
  -4 -10  11 2020.47 147.368  19
  -4 -10  11 2044.68 173.202  30
  -4  10  11 1618.01 166.042  34
  -4 -10  10 4873.26 190.666  19
  -4 -10  10 4347.23 198.941  24
  -4  10   9 14229.4 315.307  34
  -4 -10   9 14197.0 306.479  24
  -4 -10   8 2029.87 184.339  24
  -4  10   8 1745.97 135.544  13
  -4  10   7 3351.97 159.575  13
  -4  10   7 3563.05 216.243  28
  -4 -10   7 3339.61 183.576  24
  -4  10   6 20293.4 357.620  13
  -4  10   6 21366.3 397.426  28
   4  10  -6 18340.2 344.560  21
  -4 -10   6 19379.1 361.685  24
   4  10  -5 3088.03 183.408  33
  -4  10   5 3123.61 213.497  28
  -4  10   5 3438.45 178.510  13
   4  10  -4 9521.43 259.131  33
  -4  10   4 10359.9 279.193  28
   4  10  -3 6407.63 214.677  33
  -4  10   3 6007.44 184.689  14
  -4  10   3 5895.51 207.100  13
   4  10  -3 5650.26 193.684  21
   4  10  -2 37960.1 641.437  21
  -4  10   2 42347.0 641.257  13
   4  10  -2 41548.5 662.024  33
  -4  10   2 39818.4 630.807  14
   4  10  -2 38766.9 634.567  22
   4  10  -1 27401.4 492.499  33
  -4  10   1 26538.7 444.203  14
   4  10  -1 26289.3 471.266  21
   4  10  -1 26553.3 456.917  22
   4  10   0 3350.91 190.161  21
  -4  10   0 3190.33 165.079  13
  -4  10   0 2947.69 132.685  14
   4  10   0 3550.20 213.808  33
   4  10   0 3454.10 178.353  26
   4  10   0 3052.53 161.411  22
   4  10   1 5639.45 196.604  22
   4  10   1 5942.90 215.267  21
   4  10   1 6371.19 204.783  26
   4  10   1 6342.44 223.660  27
  -4  10  -2 3436.77 139.375  20
   4  10   2 3705.08 183.920  26
   4  10   2 3502.36 201.697  27
   4  10   2 3169.30 139.758  14
   4  10   2 3360.53 186.926  22
  -4  10  -2 3291.41 158.356  23
   4  10   2 3615.10 222.783  33
   4 -10   3 24529.5 449.164  19
  -4  10  -3 27019.2 433.442  20
   4  10   3 27182.3 473.891  27
   4  10   3 24434.6 428.127  14
   4  10   3 27561.8 489.873  33
  -4  10  -3 27378.6 443.934  23
   4  10   3 26579.0 467.343  22
  -4  10  -4 60072.0 901.710  23
   4  10   4 63319.5 932.909  21
   4 -10   4 56146.2 907.659  19
   4  10   4 59332.6 918.055  26
   4  10   4 60945.3 924.464  27
   4  10   4 61583.5 940.952  33
   4  10   4 54531.4 886.549  14
   4  10   5 24355.4 440.725  27
   4  10   5 24267.5 437.515  26
   4 -10   5 22908.1 434.551  19
  -4  10  -5 23708.5 417.534  23
   4  10   5 25185.8 445.778  22
   4  10   5 24949.3 445.289  21
   4  10   6 3267.51 188.460  27
   4 -10   6 3280.64 203.491  19
  -4  10  -6 3192.09 166.956  23
   4  10   6 3357.98 192.451  21
   4  10   6 3647.91 203.436  22
   4 -10   7 904.250 169.873  30
   4 -10   7 940.668 190.376  19
  -4  10  -7 914.490 152.129  23
   4 -10   8 211.072 170.257  30
   4 -10   8 195.554 178.156  19
  -4  10  -8 353.731 141.759  23
   4 -10   9 9857.19 236.779  19
  -4  10  -9 9864.24 206.415  23
   4 -10  10 19330.3 337.474  19
  -4  10 -11 8302.81 151.581  20
  -4 -11  12 81.7441 47.9198  19
  -4 -11  12 106.568 60.3838  30
  -4 -11  11 14079.1 240.541  19
  -4 -11  11 13327.3 244.412  24
  -4 -11  11 13646.0 250.905  30
  -4 -11  10 1779.64 136.114  19
  -4 -11  10 1588.10 134.277  24
  -4 -11  10 1654.87 157.178  30
  -4 -11   9 2280.94 159.381  19
  -4 -11   9 1982.65 156.770  24
  -4 -11   8 6466.03 201.391  19
  -4 -11   8 5850.01 193.609  24
  -4  11   7 1442.90 201.694  28
  -4  11   7 1331.92 126.076  13
  -4 -11   7 1446.38 157.475  24
  -4  11   6 584.440 135.436  13
  -4  11   6 478.900 196.640  28
   4  11  -5 17959.0 335.585  21
  -4  11   5 20095.6 344.110  13
   4  11  -5 18216.9 357.692  33
  -4  11   5 19330.1 384.741  28
  -4  11   4 3182.60 216.937  28
   4  11  -4 3056.40 195.220  33
   4  11  -4 2811.91 158.064  21
   4  11  -3 24805.7 460.090  33
  -4  11   3 25265.2 426.885  14
   4  11  -3 23877.5 435.760  21
   4  11  -2 11146.6 261.584  21
  -4  11   2 12102.7 244.243  14
  -4  11   2 12633.9 262.388  13
   4  11  -2 10700.0 293.873  33
   4  11  -2 10944.0 243.411  22
   4  11  -1 2476.11 209.291  33
  -4  11   1 2150.19 134.818  14
   4  11  -1 2346.02 161.074  22
   4  11  -1 2278.98 174.087  21
   4  11   0 3248.21 187.794  21
   4  11   0 3457.67 216.824  27
  -4  11   0 3332.34 136.175  14
   4  11   0 3374.81 170.505  22
   4  11   0 3450.69 224.252  33
  -4  11  -1 565.875 107.243  14
   4  11   1 541.735 129.371  14
   4  11   1 710.209 201.980  27
   4  11   1 633.687 159.754  22
   4  11   1 715.971 176.042  21
   4  11   2 59.7573 176.372  21
   4  11   2 105.320 116.431  14
  -4  11  -2 38.2967 101.231  14
   4  11   2 188.795 209.164  33
   4  11   2 21.9794 191.740  27
   4  11   2 183.586 170.174  22
   4  11   3 32716.0 563.849  33
   4  11   3 33256.5 538.159  22
   4  11   3 32433.8 548.914  27
   4  11   4 1978.46 189.685  27
  -4  11  -4 2075.04 143.693  23
   4  11   4 2241.06 192.399  21
   4 -11   4 2050.62 163.789  19
   4  11   5 18881.9 374.042  27
   4  11   5 20195.5 375.710  22
   4  11   5 20276.0 375.172  21
  -4  11  -5 19538.4 343.036  23
   4 -11   5 18233.9 356.150  19
  -4  11  -5 19424.4 331.013  20
   4  11   6 109.357 156.020  27
   4 -11   6-76.2221 162.670  19
  -4  11  -6 15.7759 106.773  20
   4  11   6 78.0760 167.538  21
  -4  11  -6-72.1851 129.313  23
   4 -11   7 137.414 157.872  19
  -4  11  -7 218.110 121.172  23
   4 -11   8 552.758 147.022  19
  -4  11  -8 408.884 110.652  23
   4 -11   9 11035.4 222.084  19
  -4  11  -9 10746.2 200.504  23
   4 -11  10 1804.91 99.2486  19
  -4 -12  10 164.947 76.3354  19
  -4 -12  10 307.141 92.6185  30
  -4 -12   9 912.957 105.376  19
  -4 -12   9 995.190 126.244  30
  -4 -12   8 503.208 120.318  19
  -4 -12   8 478.854 106.764  24
  -4 -12   8 491.925 145.167  30
  -4 -12   7 5857.09 168.045  19
  -4 -12   6 8686.38 199.168  19
  -4  12   6 8697.09 246.586  28
  -4 -12   5 2120.86 131.660  19
   4  12  -5 2091.28 116.305  21
  -4  12   5 2180.72 193.648  28
   4  12  -4 174.039 153.297  33
   4  12  -4 266.934 118.452  21
  -4  12   4 242.370 186.502  28
   4  12  -3 12578.5 264.033  21
   4  12  -3 13443.6 296.830  33
   4  12  -2 5065.91 209.830  33
   4  12  -2 3981.94 168.973  21
   4  12  -2 3856.10 150.641  22
   4  12  -2 4919.01 217.154  27
  -4  12   2 3527.95 147.549  14
   4  12  -1 4436.33 221.892  33
   4  12  -1 4498.73 182.160  21
   4  12  -1 4656.40 167.604  22
  -4  12   1 4688.90 150.711  14
   4  12   0 2608.52 138.710  14
   4  12   0 2806.49 212.560  33
  -4  12   0 2767.13 124.537  14
   4  12   0 2686.53 173.477  21
   4  12   0 2682.70 163.043  22
   4  12   1 2900.57 205.347  27
   4  12   1 2444.62 130.531  14
  -4  12  -1 2515.04 114.950  14
   4 -12   1 2441.61 155.642  17
   4  12   1 2375.99 182.084  21
   4  12   1 2756.35 166.996  22
   4  12   2 14922.3 316.567  27
   4  12   2 15296.7 305.439  21
   4  12   2 14911.2 296.577  22
  -4  12  -2 13897.7 245.975  14
   4  12   2 13436.6 260.547  14
   4  12   3 3953.18 195.041  21
   4  12   3 3920.18 190.467  22
   4  12   3 4180.18 206.235  27
   4  12   4 1486.90 175.410  27
   4 -12   5 7548.69 191.635  19
   4  12   5 8079.94 221.401  27
   4 -12   6 12191.6 240.171  19
   4 -12   7 604.726 118.156  19
   4 -12   8 14587.6 251.219  19
   4 -12   9 1529.68 75.1851  19
  -4 -13   8 1278.37 58.6421  19
  -4 -13   8 1310.81 75.0498  30
   4  13  -8 1286.85 76.7431  27
  -4 -13   7 1166.04 73.4228  19
   4  13  -7 1083.90 100.728  27
  -4 -13   7 1097.63 94.1595  30
   4  13  -6 3440.63 137.634  27
  -4 -13   6 3449.03 120.468  30
   4  13  -5 662.697 131.798  27
  -4  13   5 722.508 144.380  28
   4  13  -4 17238.1 311.842  27
  -4  13   4 17719.4 320.586  28
   4  13  -3 435.912 158.125  27
  -4  13   3 466.982 164.869  28
   4  13  -3 422.960 103.003  21
   4  13  -2 9159.84 202.747  21
   4  13  -2 9922.62 244.030  27
  -4  13   2 10044.0 243.275  28
   4  13  -2 9426.58 194.887  14
   4  13  -1 588.582 122.534  21
   4  13  -1 671.013 104.383  14
   4  13   0 693.085 134.908  21
   4  13   0 623.000 100.623  14
  -4  13   0 695.679 88.5682  14
   4  13   1 6955.91 185.880  21
  -4  13  -1 6404.09 140.745  14
   4 -13   2 6339.99 160.999  17
  -4  13  -2 6475.19 134.292  14
   4  13   2 7645.73 210.012  27
   4  13   2 7570.40 192.635  21
   4  13   3 258.697 133.466  21
   4  13   3 330.099 146.908  27
   4 -13   3 322.952 113.033  17
   4  13   4 1995.62 145.108  27
   4 -13   4 1651.05 117.626  17
   4 -13   5 311.955 105.327  17
   4 -13   6 1650.24 98.6522  17
   4 -13   7 379.967 72.6796  17
   4  14  -6 453.213 43.8901  14
   4  14  -6 474.848 59.9489  27
   4  14  -5 1734.38 65.4364  14
   4  14  -5 2226.77 91.0895  27
   4  14  -4 11.4442 58.9897  14
  -4  14   4 36.0166 101.840  28
   4  14  -4 30.1493 91.2806  27
   4  14  -3 6378.44 127.103  21
   4  14  -3 6745.72 133.455  14
   4  14  -3 8087.27 165.282  27
  -4  14   3 8167.03 169.820  28
   4  14  -2 576.473 72.2537  21
  -4  14   2 702.891 114.490  28
   4  14  -2 581.970 113.541  27
  -4  14   1 164.387 112.979  28
   4  14  -1 212.158 115.871  27
   4  14  -1 137.419 81.6509  21
  -4  14   0 2229.70 122.375  28
   4  14   0 1993.07 99.6973  21
  -4  14  -1 15675.5 265.662  28
   4  14   1 14234.5 256.684  21
   4  14   2 320.429 109.863  27
   4  14   3 1378.97 103.705  27
   4 -14   4 150.477 47.9348  17
   4  15  -3 358.831 40.5053  27
  -4  15   2 7861.15 138.231  28
   4  15  -2 7812.49 136.608  27
   4  15  -1 3692.70 88.0550  27
  -4  15   1 3740.95 85.8380  28
  -4  15   0 7537.25 132.972  28
   4  15   0 7195.34 134.733  27
  -4  15  -1 944.680 52.3305  28
  -4  15  -2 993.139 43.6610  28
  -5   0  16 15.6964 127.686  37
  -5   0  15 8110.65 200.703   5
  -5   0  14 45.0278 158.491   5
  -5   0  13 1972.64 171.474   5
  -5   0  12 67.3948 155.717   5
  -5   0  12-56.1800 119.694  15
  -5   0  11 5970.16 183.051   5
  -5   0  11 6132.42 164.977  15
  -5   0  10 45.8664 129.405   5
  -5   0  10-62.2773 215.367   2
  -5   0   9 34832.9 655.406   2
  -5   0   8-42.4656 198.653   2
  -5   0   7 50362.8 853.843   2
  -5   0   6 355.416 169.469   2
  -5   0   5 4611.82 134.143   7
  -5   0   5 4896.37 185.543  10
  -5   0   4 77.3331 111.708  10
  -5   0   4 20.2017 66.0347   7
  -5   0   3 48406.5 755.465  10
  -5   0   3 46673.1 719.365   7
  -5   0   2 241.930 89.8602  10
   5   0  -1 131924. 2003.96   1
  -5   0   1 134708. 1985.11  10
   5   0   0 4.90908 136.743   1
   5   0   1 27633.4 496.910   1
   5   0   2 57.5537 141.435   1
   5   0   3 79331.7 1253.92   1
   5   0   4 19.0847 169.461   1
   5   0   5 41045.8 732.178   1
   5   0   5 41772.1 635.820   3
   5   0   6 7.36209 109.933   3
   5   0   7 344.932 131.879   3
   5   0   7 353.900 182.178   9
   5   0   8-117.049 167.700   9
   5   0   9 28361.4 496.726  37
   5   0   9 29851.1 508.139  32
   5   0  10-8.80989 175.039  37
   5   0  10 117.526 174.723  12
   5   0  11 1125.40 199.491  25
   5   0  11 943.616 182.036  37
   5   0  11 857.896 183.296  12
   5   0  12 196.414 189.273  25
   5   0  12-18.3888 163.185  37
   5   0  12-105.240 158.833  12
   5   0  13 5679.26 251.956  29
   5   0  13 5309.56 204.250  25
   5   0  14 63.9062 158.731  29
   5   0  14-125.894 128.438  25
   5   0  15 14253.9 213.720  29
   5   0  15 10504.8 195.822  25
  -5  -1  16 3322.57 126.401  37
   5   1 -16 3203.62 106.181  31
  -5  -1  15 9593.06 210.189   5
  -5  -1  14 2345.58 160.541   5
  -5  -1  13 24406.4 417.533  15
  -5  -1  13 25918.4 428.678   5
  -5  -1  12 10595.5 229.121  15
  -5  -1  12 10618.5 240.356   5
  -5  -1  11 37495.9 599.326  15
  -5  -1  11 36945.9 701.448   2
  -5   1  11 36933.2 713.859   2
  -5  -1  11 38388.7 599.632   5
  -5   1  11 38768.6 604.873   5
  -5  -1  10 12330.6 245.542  15
  -5  -1  10 13447.2 362.294   2
  -5   1  10 12995.9 370.752   2
  -5   1  10 12741.5 254.312   5
  -5  -1  10 12688.5 250.306   5
  -5  -1   9 915.410 211.439   2
  -5  -1   8 54386.0 919.670   2
  -5  -1   7 63081.3 1026.29   2
  -5  -1   6 47111.5 765.448   2
  -5   1   6 44485.1 736.217   7
  -5   1   6 45181.5 770.904  10
  -5   1   5 34739.8 579.759   7
  -5   1   5 36606.5 620.730  10
  -5   1   4 560.612 85.3202   7
  -5   1   4 770.466 127.430  10
  -5  -1   4 714.679 107.642  10
  -5  -1   3 33711.5 541.074  10
  -5   1   3 32919.5 554.919  10
  -5   1   2 3470.99 145.899  10
  -5  -1   2 3145.88 115.432  10
   5  -1  -1 1901.14 142.244   1
   5   1  -1 1678.43 147.694   1
  -5   1   1 1458.94 114.521  10
  -5  -1   1 1582.18 91.4633  10
   5  -1   0 126927. 1870.58   1
   5   1   0 122641. 1873.53   1
  -5  -1   0 122691. 1832.88  10
   5  -1   1 64629.8 998.751   1
   5   1   1 60982.8 1000.84   1
   5   1   2 48156.4 808.700   1
   5  -1   2 50639.4 805.870   1
   5  -1   3 564.304 162.595   1
   5   1   3 546.634 163.645   1
   5  -1   4 52568.5 857.581   1
   5   1   4 49875.5 859.193   1
   5   1   5 3768.60 223.574   1
   5  -1   5 3946.71 216.132   1
   5   1   5 3928.60 125.933   3
   5  -1   5 4201.90 122.580   3
   5  -1   6 10570.2 210.641   3
   5   1   6 10013.3 212.278   3
   5   1   6 9795.49 311.627   9
   5   1   6 9713.84 269.786   8
   5   1   7 36603.3 591.693   3
   5   1   7 35660.3 695.935   9
   5   1   8 21445.7 479.993   9
   5   1   9 8537.83 246.585  37
   5  -1   9 8963.79 255.118  32
   5   1   9 8075.64 241.250  25
   5   1  10 4426.52 222.307  37
   5  -1  10 4313.40 214.723  32
   5   1  10 4080.05 219.047  25
   5  -1  10 3799.74 207.352  12
   5   1  10 3792.91 188.379  12
   5   1  11 1052.44 209.853  25
   5  -1  11 975.580 183.163  25
   5   1  11 1325.07 206.384  37
   5   1  11 982.527 207.612  35
   5  -1  11 1100.51 187.168  12
   5   1  11 1093.32 167.289  12
   5   1  12 1181.71 193.535  37
   5   1  12 1456.96 160.880  12
   5  -1  12 1571.99 176.537  12
   5  -1  12 1267.03 181.477  25
   5   1  12 1285.94 204.556  25
   5   1  12 1332.48 239.424  29
   5   1  13 1341.51 161.119  37
   5  -1  13 1746.59 145.920  12
   5   1  13 2033.99 213.479  29
   5  -1  13 1520.12 159.450  25
   5   1  13 1811.04 181.473  25
   5   1  14 24930.1 412.264  29
   5  -1  14 25185.1 412.725  29
   5   1  14 24094.4 396.130  25
   5  -1  15 53.4371 84.2961  29
   5   1  15 137.499 71.9048  25
  -5  -2  16 2094.49 88.6540  37
   5   2 -16 2725.00 102.740  31
  -5  -2  15 2707.13 137.242   5
  -5   2  15 2742.53 150.878   5
  -5  -2  14 6993.43 192.354   5
  -5   2  14 7349.43 207.265   5
  -5  -2  13 1078.59 151.031   5
  -5   2  13 991.547 165.633   5
  -5  -2  13 991.746 138.368  15
  -5   2  13 1283.62 170.563  34
  -5  -2  12 4570.22 169.896  15
  -5  -2  12 4631.28 173.221   5
  -5   2  12 4974.69 184.345   5
  -5  -2  11 17055.4 314.668   5
  -5   2  11 17929.4 327.875   5
  -5  -2  11 17790.1 318.798  15
  -5   2  11 16687.5 333.265  34
  -5  -2  10 21383.1 354.855  15
  -5   2  10 20201.8 474.117   2
  -5  -2  10 20154.8 452.978   2
  -5  -2  10 19541.2 347.422   5
  -5   2  10 20186.8 356.109   5
  -5  -2   9 323.966 204.517   2
  -5   2   9 244.363 222.480   2
  -5  -2   8 71852.3 1148.54   2
  -5   2   8 69566.4 1163.17   2
  -5   2   7 1292.84 186.013  10
  -5   2   7 1480.68 153.623   7
  -5   2   7 1314.53 200.576   2
  -5  -2   7 1481.22 182.115   2
  -5   2   6 58725.1 975.807  10
  -5   2   6 59793.1 968.667   2
  -5  -2   6 60529.5 955.764   2
  -5   2   6 57541.0 942.938   7
  -5   2   5 5749.01 180.514   7
  -5   2   5 6078.10 217.315  10
  -5   2   4 32868.0 539.843   7
  -5   2   4 32936.7 563.730  10
  -5  -2   3 757.345 87.2227  10
   5   2  -3 593.721 92.4523   9
  -5   2   3 894.462 134.172  10
   5   2  -2 66189.4 1031.50   1
   5  -2  -2 65340.2 1020.34   1
  -5  -2   2 65899.1 987.173  10
  -5   2   2 64205.5 1024.13  10
   5   2  -2 62893.5 1013.52   9
   5  -2  -1 15193.6 307.814   1
   5   2  -1 14825.3 320.181   1
  -5  -2   1 15219.5 262.847  10
   5  -2   0 138360. 2040.21   1
   5   2   0 141529. 2055.77   1
   5  -2   1 815.168 139.529   1
   5   2   1 874.726 154.759   1
  -5  -2  -1 736.420 65.9342  10
   5  -2   2 9342.05 241.623   1
   5   2   2 8942.39 253.442   1
   5  -2   3 8431.41 241.958   1
   5   2   3 7503.61 250.615   1
   5  -2   4 62250.1 978.889   1
   5   2   4 58374.0 985.097   1
   5   2   4 57027.7 895.270   3
   5  -2   4 61703.6 893.788   3
   5   2   4 64887.4 1005.57   9
   5   2   5 1154.84 187.518   1
   5  -2   5 1150.72 177.684   1
   5   2   5 1478.57 178.228   9
   5   2   5 1146.43 156.625   8
   5  -2   5 1318.32 96.0336   3
   5   2   5 1224.76 101.418   3
   5   2   6 105080. 1614.86   8
   5   2   6 100181. 1622.40   9
   5  -2   6 106053. 1510.36   3
   5   2   6 97894.8 1511.33   3
   5   2   7 74.7965 106.869  12
   5  -2   7 62.7129 127.927   3
   5   2   7 38.8577 179.622   9
   5   2   7-14.8506 147.446   8
   5   2   8 6972.68 275.401   9
   5   2   8 6902.88 183.924  12
   5   2   8 7073.64 223.472  25
   5   2   8 6438.09 228.145  37
   5  -2   9 3641.41 177.207  19
   5   2   9 3216.53 217.535  37
   5   2   9 3354.94 206.636  25
   5   2   9 3520.02 165.745  12
   5  -2   9 3043.60 240.806  30
   5  -2   9 3172.39 214.809  32
   5  -2  10 2379.82 210.813  32
   5   2  10 2200.82 213.106  35
   5   2  10 2437.41 226.132  37
   5   2  10 2184.35 215.834  25
   5   2  10 1957.81 168.312  12
   5   2  10 2174.28 233.413  29
   5   2  11 0.94886 199.243  35
   5   2  11 287.421 224.557  37
   5   2  11 130.555 215.725  25
   5   2  11 127.670 157.335  12
   5   2  11 148.493 236.529  29
   5   2  12 2861.12 241.535  29
   5  -2  12 2176.54 171.300  25
   5   2  12 2613.57 225.471  25
   5   2  12 2505.33 221.316  37
   5   2  13 5042.35 225.661  29
   5  -2  13 3943.68 160.326  25
   5   2  13 5091.09 213.308  25
   5   2  13 4269.38 199.253  37
   5   2  14 885.061 141.253  25
   5  -2  14 665.653 94.7104  25
   5   2  14 699.811 147.213  29
   5   2  15 1933.25 84.7681  25
   5  -2  15 2254.50 92.6911  29
   5   3 -16 148.225 81.9429  31
  -5  -3  15 4783.14 145.131   5
  -5   3  15 5404.98 163.064   5
  -5  -3  14 523.484 129.225   5
  -5   3  14 589.095 150.789   5
  -5   3  14 507.553 125.387  11
  -5   3  14 455.059 171.738  34
  -5   3  13 388.391 180.074  34
  -5  -3  13 405.536 138.312   5
  -5   3  13 614.447 161.630   5
  -5  -3  13 512.261 140.406  15
  -5   3  12 177.911 183.797  34
  -5  -3  12 254.843 139.466   5
  -5   3  12 141.456 160.816   5
  -5  -3  12 261.425 144.618  15
  -5  -3  11 1777.01 141.518   5
  -5   3  11 1829.21 155.546   5
  -5  -3  11 1814.99 152.066  15
  -5  -3  10 4563.73 151.556   5
  -5   3  10 4751.20 170.784   5
  -5  -3  10 5013.49 167.343  15
  -5  -3  10 4680.70 237.698   2
  -5   3  10 4382.93 267.780   2
  -5  -3   9 19578.3 435.785   2
  -5   3   9 20225.1 465.444   2
  -5  -3   8 601.616 183.419   2
  -5   3   8 556.183 207.035   2
  -5   3   8 403.822 175.651   7
  -5   3   7 478.066 200.515   2
  -5  -3   7 679.091 179.878   2
  -5   3   7 364.227 148.086   7
  -5   3   6 1485.87 178.931  10
  -5   3   6 1374.43 158.591   7
  -5   3   6 1457.92 189.142   2
  -5  -3   6 1485.78 166.780   2
  -5   3   5 36770.3 636.949   7
  -5   3   5 38178.4 664.938  10
  -5   3   4 5507.92 184.229   7
   5   3  -4 5008.65 143.511   9
  -5   3   4 5628.12 208.853  10
  -5   3   3 123228. 1842.13  10
   5   3  -3 118747. 1805.71   9
   5  -3  -2 24726.5 452.069   1
   5   3  -2 25279.3 466.752   1
  -5   3   2 26555.2 477.207  10
   5   3  -2 25462.3 450.678   9
   5  -3  -1 1899.63 139.258   1
   5   3  -1 1970.15 154.839   1
   5   3  -1 1742.64 127.596   9
   5  -3   0 99182.6 1516.09   1
   5   3   0 102813. 1534.75   1
   5   3   0 97707.8 1531.04   9
   5  -3   1 4875.09 170.250   1
   5   3   1 4786.35 185.806   1
   5   3   1 4797.42 185.070   9
   5  -3   2 52170.3 824.318   1
   5   3   2 52799.3 851.880   9
   5  -3   3 7000.52 224.202   1
   5   3   3 6340.14 233.495   1
   5  -3   4 137324. 2039.73   1
   5   3   4 127223. 2047.78   1
   5   3   4 133384. 2063.35   9
   5  -3   4 139097. 1958.79   3
   5   3   4 129758. 1961.01   3
   5   3   5 79291.8 1269.18   8
   5   3   5 78616.1 1269.57   9
   5  -3   5 79273.1 1151.77   3
   5   3   5 75433.5 1156.29   3
   5   3   6 21437.5 473.344   9
   5   3   6 21540.9 367.640   3
   5   3   6 20688.1 351.268  12
  -5   3  -7 43238.8 783.996   6
   5   3   7 43663.0 667.772  12
   5   3   7 43847.2 787.395   8
   5   3   7 43850.2 800.739   9
   5   3   8 88716.5 1355.29  25
  -5   3  -8 89772.6 1332.13  23
   5  -3   8 92226.4 1343.92  19
   5   3   8 87723.6 1326.25  12
   5  -3   8 90191.0 1359.40  30
   5   3   8 88886.0 1363.74  37
   5   3   8 89642.9 1357.43  35
   5  -3   9 2311.11 224.996  32
  -5   3  -9 2132.90 138.552  23
   5  -3   9 2434.32 181.451  19
   5   3   9 2066.95 205.979  25
   5   3   9 2337.21 227.159  29
   5   3   9 1981.47 141.022  12
   5   3   9 2127.27 229.265  37
   5   3   9 2174.94 207.256  35
   5  -3  10 20904.8 414.878  32
  -5   3 -10 19829.9 360.840  23
   5  -3  10 21563.1 383.258  19
   5   3  10 21982.6 367.169  12
   5   3  10 19223.3 411.569  35
   5   3  10 19811.9 429.096  37
   5   3  10 19887.6 419.483  36
   5   3  10 21597.2 421.582  25
   5   3  10 20875.2 428.506  29
   5  -3  11 9429.96 249.489  12
   5   3  11 8533.03 274.464  36
   5   3  11 8720.88 264.989  35
   5   3  11 8674.26 295.284  37
   5   3  11 9340.36 288.059  25
   5   3  11 9450.13 294.792  29
   5  -3  12 26114.1 436.818  12
   5   3  12 26323.4 483.072  37
   5   3  12 28012.7 477.617  25
   5   3  12 28061.4 481.852  29
   5   3  13 14085.6 308.799  37
   5   3  13 15124.3 308.981  25
   5   3  13 14471.7 305.944  29
   5   3  14 1553.87 139.795  25
   5  -3  14 1441.05 147.169  29
   5   3  15 167.655 54.5206  25
  -5   4  16 2088.68 110.749  37
   5   4 -16 1955.60 84.1353  31
  -5   4  15 529.449 182.984  37
   5   4 -15 661.914 135.820  31
  -5  -4  14 5175.24 149.052   5
  -5   4  14 4771.48 154.711  11
  -5  -4  13 14628.3 292.529  24
  -5  -4  13 13660.1 276.442  15
  -5   4  13 13584.6 275.875  11
  -5   4  13 14574.6 313.325  34
  -5  -4  13 12922.3 258.119   5
  -5   4  13 14069.7 277.848   5
  -5   4  12 95.4554 152.937   5
  -5  -4  12-15.4681 130.420   5
  -5   4  12 192.205 195.885  34
  -5  -4  12 77.1130 154.964  15
  -5  -4  11 5796.25 190.254  15
  -5  -4  11 5464.43 165.726   5
  -5   4  11 5449.30 182.379   5
  -5  -4  10 17112.5 317.258  15
  -5   4  10 16165.5 419.858   2
  -5  -4  10 16623.9 386.493   2
  -5  -4  10 16750.9 296.496   5
  -5   4  10 16836.9 309.691   5
  -5  -4   9 131.375 181.228   2
  -5   4   9 229.325 207.077   2
  -5   4   9 300.154 123.202   5
  -5  -4   9 265.727 107.195   5
  -5  -4   8 881.931 183.204   2
  -5   4   8 737.467 204.839   2
  -5   4   8 607.180 185.707   7
  -5   4   7 4661.87 226.192   7
  -5   4   7 4607.50 246.943  10
  -5  -4   7 4646.15 212.434   2
  -5   4   7 4371.57 235.564   2
  -5   4   6 8557.80 270.626   7
  -5   4   6 9277.23 277.235   2
  -5   4   5 2348.08 177.582   7
  -5   4   5 2094.89 174.685   2
  -5  -4   5 2225.98 156.050   2
  -5   4   4 212161. 3165.52   7
   5   4  -3 145553. 2181.74   9
   5   4  -3 146717. 2199.79   1
   5  -4  -3 146056. 2185.08   1
   5   4  -2 410.548 107.557   9
   5  -4  -2 321.109 117.847   1
   5   4  -2 419.274 133.471   1
   5   4  -1 51702.7 838.437   9
   5  -4  -1 50693.1 820.193   1
   5   4  -1 51600.2 838.197   1
   5   4   0 36132.0 630.575   9
   5  -4   0 36300.3 606.539   1
   5   4   0 36543.8 626.517   1
   5  -4   1 26208.9 461.903   1
   5   4   1 25184.4 475.728   1
   5   4   2 125806. 1949.99   9
   5   4   2 122197. 1922.30   1
   5  -4   3 91172.1 1350.69   1
   5   4   3 82747.4 1356.88   1
   5   4   4 18705.3 415.833   8
   5   4   4 17496.6 390.155   9
   5  -4   4 16628.6 351.771   1
   5   4   4 15300.0 359.052   1
   5  -4   4 16799.1 271.115   3
   5   4   4 15525.0 274.735   3
   5   4   5 46350.4 731.729   3
   5   4   5 47511.9 864.303   8
   5   4   5 46625.9 841.032   9
   5   4   6 1139.47 119.368   3
   5  -4   6 1304.28 111.810   3
   5   4   6 1285.82 203.926   9
   5   4   6 1080.92 216.599   8
   5   4   7-56.8736 192.115   9
   5   4   7 164.322 192.207   8
  -5   4  -7 134.968 194.381   6
   5   4   8 25510.4 461.363  37
   5   4   8 24268.0 442.863  35
   5   4   8 24467.3 435.803  36
   5   4   8 22930.2 435.065  25
  -5   4  -8 23329.9 404.062  23
   5  -4   8 24179.9 426.075  19
   5   4   8 25391.7 443.994  29
   5  -4   8 24475.3 451.414  30
   5   4   8 21829.9 382.107  12
   5   4   8 20116.6 512.195   9
  -5   4  -9 4170.48 169.198  23
   5  -4   9 4370.43 208.820  19
   5   4   9 4508.14 227.741  25
   5   4   9 4342.05 227.705  29
   5  -4   9 4645.81 267.771  30
   5   4   9 4342.91 226.009  36
   5   4   9 3992.26 215.953  35
   5   4   9 4209.71 259.387  37
  -5   4 -10 4122.72 173.510  23
   5  -4  10 4326.18 207.560  19
   5   4  10 4593.73 248.037  25
   5   4  10 5137.91 253.630  29
   5  -4  10 5558.50 250.486  32
   5   4  10 5275.85 225.428  35
   5   4  10 5298.71 280.305  37
   5   4  10 5131.71 235.194  36
  -5   4 -11 997.843 129.361  23
   5  -4  11 1348.32 170.357  19
   5  -4  11 1224.32 165.161  12
   5   4  11 1514.15 250.325  37
   5   4  11 1559.19 230.645  29
   5   4  11 1215.14 228.568  25
   5   4  12 14112.2 316.107  25
   5  -4  12 13046.8 256.021  12
   5   4  12 13100.8 336.242  37
   5   4  12 13352.4 307.445  29
   5  -4  13 818.026 109.629  12
   5   4  13 1106.01 171.673  25
   5   4  13 574.718 158.367  29
   5   4  13 867.256 185.893  37
   5  -4  14 171.577 114.452  29
   5   4  14 254.761 118.026  25
   5   5 -15 9408.45 200.673  31
  -5   5  15 8899.79 220.952  37
   5   5 -14 2483.67 184.623  31
  -5   5  14 2879.21 217.138  37
  -5   5  14 2720.25 192.156  34
  -5  -5  13 971.174 114.401   5
  -5   5  13 1190.81 202.910  34
  -5   5  13 1035.78 135.522  11
  -5  -5  13 1108.86 167.752  24
  -5   5  12 22721.0 398.592  11
  -5  -5  12 23047.2 400.195  15
  -5   5  11 7228.12 213.523  11
  -5  -5  11 6961.55 174.350   5
  -5   5  11 6937.79 192.741   5
  -5   5  10 810.436 161.613  11
  -5   5  10 913.329 128.967   5
  -5   5   9 4750.25 152.850   5
  -5   5   9 4387.96 232.684   2
  -5   5   9 4946.54 271.063   7
  -5  -5   8 25359.5 414.281  15
  -5   5   8 25067.1 533.408   7
  -5  -5   7 2485.23 175.935   2
  -5   5   7 2065.24 194.810   2
  -5   5   7 2321.38 234.732  10
  -5   5   7 2287.92 218.982   7
  -5  -5   6 8082.57 234.748   2
  -5   5   6 7476.50 252.802   2
  -5   5   6 7816.47 277.885   7
  -5   5   6 8187.21 298.301  10
  -5   5   5 31282.3 570.675   2
  -5  -5   5 33802.9 558.256   2
  -5   5   5 32981.1 609.110   7
  -5   5   5 31355.7 504.571  11
  -5   5   5 31894.6 615.274  10
   5   5  -4 262.936 136.788   1
   5  -5  -4 320.432 124.042   1
  -5   5   4 248.655 140.073   2
  -5   5   4 408.876 182.737   7
  -5   5   4 498.205 97.0957  11
  -5   5   4 526.771 180.210  10
  -5   5   3 25492.5 395.936  11
   5  -5  -3 23312.8 441.203   1
   5   5  -3 23263.4 454.313   1
  -5   5   3 26431.8 512.621  10
   5   5  -3 25828.1 456.367   9
  -5   5   2 183083. 2701.28  11
   5  -5  -2 182759. 2749.11   1
   5   5  -2 189975. 2767.11   1
   5   5  -2 190280. 2775.48   9
  -5   5   2 192735. 2807.48  10
   5  -5  -1 32179.2 557.942   1
   5   5  -1 32703.7 574.863   1
   5  -5   0 10676.5 237.818   1
   5   5   0 10641.4 253.315   1
   5  -5   1 223.278 115.977   1
   5   5   1 207.016 133.441   1
   5   5   1 184.253 141.858   9
   5  -5   2 220.381 124.137   1
   5   5   2 222.486 129.912   1
   5   5   2 249.755 164.871   9
   5   5   3 263.280 138.292   1
   5  -5   3 126.713 131.113   1
   5   5   4 167040. 2521.83   8
   5   5   4 159198. 2489.67   9
   5   5   5 1624.16 207.761   9
   5   5   5 1601.45 252.518   8
   5   5   5 2024.71 105.909   3
   5   5   6 11122.6 350.271   9
   5   5   6 11336.0 371.143   8
  -5   5  -6 12275.9 378.319   6
   5  -5   7 7486.97 252.634  30
   5   5   7 7961.94 244.810  29
   5   5   7 7847.46 217.316  26
  -5   5  -7 8114.46 206.740  23
   5  -5   7 8897.34 244.545  19
  -5   5  -7 9292.55 329.884   6
   5   5   7 8154.91 187.843  18
   5   5   7 7288.97 239.611  35
   5   5   7 7348.71 239.986  36
   5   5   7 8700.91 309.583   9
   5   5   7 8465.54 328.552   8
   5   5   8 3145.18 165.270  26
  -5   5  -8 3374.23 166.647  23
   5  -5   8 3780.90 210.874  19
   5   5   8 3164.42 226.122   9
   5   5   8 3340.31 208.020  29
   5   5   8 3135.81 208.518  35
   5   5   8 2965.17 209.408  36
   5  -5   8 3235.31 237.739  30
   5  -5   9 46.1068 237.026  30
   5   5   9 23.0396 207.918  29
  -5   5  -9-76.9876 149.348  23
   5   5   9 203.893 194.072  35
   5   5   9-8.94874 193.026  36
   5   5   9-3.16035 244.685  37
   5  -5   9 50.8106 194.450  19
   5  -5  10 38654.0 637.546  19
  -5   5 -10 39051.8 619.760  23
   5   5  10 39299.0 654.706  29
   5  -5  10 39631.5 673.879  30
   5  -5  10 40759.6 660.366  32
   5   5  10 38445.2 648.142  35
   5   5  10 40605.9 684.083  37
   5  -5  11 1866.90 176.600  19
   5   5  11 2686.08 270.735  37
  -5   5 -11 1950.02 142.822  23
   5   5  11 2461.54 209.677  29
   5  -5  11 1396.09 152.785  12
   5   5  12 8766.69 287.362  37
   5   5  12 8260.56 238.375  29
   5  -5  12 8555.38 190.794  12
  -5   5 -12 8072.09 178.997  23
   5  -5  13 185.735 89.5403  12
  -5   5 -13 107.035 67.2798  23
   5  -5  14 1424.49 95.0269  29
   5   6 -15 3124.07 117.517  31
  -5   6  14 350.585 173.117  34
  -5  -6  14 454.722 126.950  24
  -5   6  13 14693.8 314.974  37
  -5   6  13 15301.8 324.290  34
  -5  -6  13 14635.5 285.753  24
  -5   6  12 9891.25 290.385  34
  -5   6  12 9587.51 223.640  11
  -5  -6  12 10252.5 265.066  24
  -5   6  11 26807.2 457.530  11
  -5  -6  11 27207.0 461.637  15
  -5   6  10 9876.61 247.627  11
  -5  -6  10 10181.4 246.949  15
  -5  -6   9 1926.89 157.803  15
  -5   6   8 7932.38 312.318   7
  -5  -6   8 8403.22 207.682  15
  -5   6   7 39818.3 760.670   7
  -5   6   7 41460.6 641.639  11
  -5   6   7 39879.3 766.399  10
  -5  -6   7 40032.6 633.949  15
  -5   6   6 1274.97 219.434   7
  -5   6   6 1473.62 131.062  11
  -5   6   6 1271.69 222.814  10
  -5   6   5 2163.27 227.266   7
  -5   6   5 2021.01 130.101  11
  -5   6   5 2174.53 223.731  10
  -5   6   4 6020.16 269.539   7
  -5   6   4 5880.18 156.785  11
  -5   6   4 5805.56 258.629  10
  -5   6   3 4901.35 137.171  11
  -5   6   3 5221.22 251.488  10
  -5   6   2 10649.1 206.496  11
  -5   6   2 11250.2 324.766  10
   5   6  -2 11189.7 280.926   9
  -5   6   1 171052. 2584.80  10
   5   6  -1 168006. 2562.11   9
   5   6   0 8088.87 263.456   9
  -5   6  -1 297.871 86.9099  13
   5   6   1 257.002 169.515   9
   5   6   2 22534.2 481.420   9
   5   6   3 8853.59 320.906   8
   5   6   3 9032.26 291.833   9
  -5   6  -4 1482.71 243.828   6
   5   6   4 1393.84 206.455   9
   5   6   5 9343.79 320.249   9
   5   6   5 9888.53 366.640   8
   5   6   6 1005.20 177.695  29
   5  -6   6 1054.14 182.282  30
   5   6   6 1080.10 141.756  22
  -5   6  -6 1010.37 140.507  23
  -5   6  -6 1419.11 244.227   6
   5   6   6 1043.54 167.954  25
   5   6   6 1131.14 150.319  26
   5   6   6 1117.31 117.353  18
   5   6   6 996.233 164.527  35
   5   6   6 905.414 168.454  36
   5   6   6 1057.10 203.727  37
   5   6   6 1264.29 201.661   9
   5   6   6 1341.55 255.223   8
   5   6   7 592.705 193.569  29
   5  -6   7 590.188 206.051  30
   5   6   7 384.037 155.067  26
   5   6   7 567.217 181.615  25
  -5   6  -7 524.043 152.126  23
   5   6   7 578.778 134.474  22
  -5   6  -7 617.075 241.753   6
   5   6   7 465.813 123.238  18
   5   6   7 510.760 181.145  36
   5   6   7 751.279 220.231  37
   5   6   7 535.682 185.672  35
   5   6   7 367.941 191.459   9
  -5   6  -8 1038.90 162.376  23
   5  -6   8 1060.85 202.597  19
   5   6   8 1112.35 201.281  25
   5   6   8 1060.04 159.634  26
   5   6   8 1034.13 198.396  29
   5  -6   8 1132.96 228.556  30
   5   6   8 1053.58 244.106  37
   5   6   8 1092.67 200.362  35
   5   6   8 930.059 186.427  36
  -5   6  -9 7534.64 215.763  23
   5  -6   9 7090.62 249.980  19
   5   6   9 7660.01 259.218  25
   5  -6   9 7891.10 292.246  30
   5   6   9 8013.16 256.947  29
   5   6   9 7663.25 235.557  36
   5   6   9 8350.36 307.774  37
   5  -6  10 1695.05 194.207  19
   5   6  10 2279.63 217.617  25
   5  -6  10 2086.49 260.991  30
  -5   6 -10 1769.06 160.122  23
   5   6  10 1968.99 204.189  29
   5  -6  11 1186.76 172.032  19
   5   6  11 1273.76 179.535  29
  -5   6 -11 1089.42 134.928  23
   5   6  11 1126.36 197.983  25
   5  -6  11 962.535 128.418  12
  -5   6 -12 2220.66 111.177  23
   5   6  12 2353.58 173.572  25
   5  -6  12 1995.00 110.086  12
  -5   6 -13 2905.42 82.9782  23
   5   6  13 3719.34 131.196  25
   5  -6  14 1010.39 56.8956  29
  -5  -7  14 222.530 109.818  24
  -5   7  14 341.910 155.143  34
  -5  -7  13 7640.00 209.120  24
   5   7 -13 7688.14 219.153  31
  -5   7  13 7573.91 244.584  34
   5   7 -12 6909.23 237.669  31
  -5   7  12 6773.41 265.153  34
  -5   7  12 6204.29 171.735  11
  -5   7  11 2855.10 240.635  34
  -5  -7  11 3278.52 177.951  15
  -5   7  11 3228.75 157.572  11
  -5  -7  10 375.917 165.388  15
  -5   7  10 397.306 155.402  11
  -5  -7   9 48691.1 763.380  15
  -5  -7   8 995.047 146.937  15
  -5   7   7 56289.4 1010.25   7
  -5   7   7 58104.8 872.406  11
  -5   7   7 56176.9 1007.37  10
  -5  -7   7 55230.7 863.571  15
  -5   7   7 56599.0 881.940  28
  -5   7   6 9955.02 231.529  11
  -5   7   6 10055.6 336.349  10
  -5  -7   6 9503.58 208.821  15
  -5   7   6 9746.29 234.388  28
  -5   7   5 2784.44 142.088  11
  -5   7   5 2875.12 256.313   7
  -5   7   5 2605.49 241.759  10
  -5   7   4 50505.3 774.057  11
  -5   7   4 51262.3 913.969   7
  -5   7   4 49311.8 893.316  10
  -5   7   3 100504. 1490.55  11
  -5   7   3 101652. 1615.51  10
  -5   7   2 46795.0 844.603  10
  -5   7   1 1295.70 215.287  10
   5   7  -1 1276.31 178.077   9
  -5   7   0 58785.3 891.172  13
   5   7   0 57528.1 995.663   9
  -5   7  -1 42993.8 660.134  13
   5   7   1 43608.0 770.733   9
   5   7   1 42718.9 782.567   8
   5   7   2 2489.02 237.534   8
   5   7   2 2469.98 217.463   9
  -5   7  -2 2860.19 243.345   6
   5   7   3 28969.7 598.608   9
   5   7   3 31709.7 645.476   8
   5   7   4 7202.54 209.133  29
   5  -7   4 7306.41 217.187  19
   5   7   4 6813.48 195.490  25
   5   7   4 7242.85 202.601  26
   5   7   5 13399.0 286.653  29
   5   7   5 12975.9 279.421  25
   5   7   5 13397.5 278.680  26
   5   7   5 12493.1 268.813  21
   5   7   5 13293.0 284.864  22
   5  -7   5 12531.8 292.095  19
  -5   7  -5 13624.3 421.853   6
   5   7   5 12822.6 261.879  18
   5   7   5 12253.1 252.960  16
   5   7   5 11002.6 361.320   9
   5   7   5 14124.8 306.487  37
   5   7   6 4836.42 211.398  29
   5   7   6 4744.43 200.063  25
   5   7   6 4890.27 197.566  26
   5   7   6 4787.20 193.927  22
  -5   7  -6 4680.97 187.169  23
   5   7   6 4709.61 172.002  21
   5  -7   6 4950.47 223.231  19
   5  -7   6 4400.74 214.310  30
   5   7   6 4531.50 163.773  18
   5   7   6 4778.20 236.988  37
   5   7   6 4000.58 261.949   9
   5   7   6 4172.09 294.687   8
  -5   7  -7 6497.58 207.524  23
   5   7   7 5948.51 196.725  22
   5  -7   7 6214.18 246.040  19
   5   7   7 6052.39 177.749  18
   5   7   7 6574.25 232.514  29
   5  -7   7 6426.11 250.167  30
   5   7   7 6664.22 229.769  25
   5   7   7 6156.66 211.804  26
   5   7   7 6975.55 269.379  37
  -5   7  -8 51489.2 778.327  23
   5   7   8 51435.3 790.992  25
   5   7   8 48546.8 782.156  26
   5   7   8 51081.2 789.949  29
   5  -7   8 48651.2 800.062  30
   5   7   8 51962.3 820.652  37
  -5   7  -9 29664.5 487.146  23
   5  -7   9 27989.4 505.934  19
   5   7   9 29409.0 506.489  25
   5   7   9 28388.1 501.537  29
   5  -7   9 28130.9 526.527  30
   5   7   9 29775.1 544.229  37
  -5   7 -10 34900.3 556.491  23
   5  -7  10 34909.6 573.448  19
   5   7  10 34841.7 572.855  25
   5   7  10 33525.8 569.910  29
   5  -7  10 33743.4 595.890  30
   5   7  10 36179.1 611.663  37
   5  -7  11 5241.44 187.220  19
  -5   7 -11 5119.22 157.084  23
   5  -7  11 5060.56 140.360  12
   5   7  11 5200.08 189.421  25
   5  -7  12 688.969 75.0476  12
  -5   7 -12 713.539 91.4693  23
  -5   7 -13 5089.27 101.378  20
  -5  -8  14 2076.23 89.3968  24
   5   8 -14 1941.09 86.2698  31
   5   8 -13 463.144 129.684  31
  -5   8  13 475.376 163.655  34
  -5  -8  13 368.600 131.182  30
  -5  -8  13 435.064 104.712  19
   5   8 -12 404.204 160.144  31
  -5  -8  12 372.971 172.976  30
  -5  -8  12 639.350 145.721  19
  -5  -8  11 1761.42 196.655  24
  -5   8  11 1764.75 131.249  11
   5   8 -11 1535.65 185.882  31
  -5  -8  10 7983.94 217.575  15
  -5  -8  10 9013.84 252.734  24
   5   8 -10 8871.32 244.796  31
  -5   8  10 7182.88 186.006  13
  -5   8  10 7969.30 206.563  11
   5   8  -9 2184.56 184.516  31
  -5   8   9 2198.51 164.762  11
  -5   8   9 2142.97 150.575  13
  -5  -8   9 2126.54 166.508  15
  -5   8   8 3149.15 168.606  13
  -5  -8   8 3217.42 168.526  15
  -5   8   7 1979.68 166.069  11
  -5  -8   7 2021.76 148.534  15
  -5   8   7 1946.91 177.930  28
  -5   8   6 474.047 211.061  10
  -5   8   6 575.762 245.098   7
  -5   8   6 521.479 153.100  11
  -5  -8   6 372.536 119.656  15
  -5   8   6 587.991 164.683  28
  -5   8   5 5782.57 292.453  10
  -5   8   5 6509.98 193.388  11
  -5   8   5 5706.54 309.963   7
  -5   8   5 6126.29 201.596  28
  -5   8   4 18608.0 460.957  10
   5   8  -4 19074.4 333.462  16
  -5   8   3 1073.76 253.021   7
  -5   8   3 1179.34 215.593  10
  -5   8   2 514.942 182.062   6
  -5   8   2 336.033 141.621  13
  -5   8   2 720.768 216.361  10
   5   8  -2 329.197 159.984   8
  -5   8   1 898.302 205.501   6
  -5   8   1 1048.72 135.167  13
  -5   8   1 1151.08 220.903  10
   5   8  -1 869.930 181.313   8
  -5   8   0 15625.1 409.650   6
  -5   8   0 16361.2 413.222  10
   5   8   1 5690.61 275.302   8
  -5   8  -1 5966.75 164.944  13
  -5   8  -2 102871. 1545.27  13
   5   8   2 103314. 1568.70  26
  -5   8  -2 107147. 1561.60  23
   5   8   2 105756. 1577.42  21
   5   8   2 105889. 1583.53  33
   5   8   2 102488. 1559.94  16
   5   8   2 105155. 1709.70   8
   5   8   3 3888.25 161.926  27
   5   8   3 4416.32 179.088  22
  -5   8  -3 4045.26 167.091  23
   5  -8   3 3986.83 189.510  19
   5   8   3 4397.11 192.259  21
   5   8   3 3865.12 204.130  33
  -5   8  -3 5548.72 303.272   6
   5   8   3 5084.87 278.345   8
   5   8   3 4498.73 162.408  16
   5   8   4 89.9823 171.470  29
   5   8   4 244.506 129.475  27
   5   8   4 130.645 148.786  26
   5   8   4 125.166 161.034  22
  -5   8  -4 130.546 145.922  23
   5   8   4 28.4048 159.125  21
   5  -8   4 35.6858 179.483  19
   5   8   4 236.337 171.745  33
  -5   8  -4 71.9204 258.272   6
   5   8   4 19.4915 133.844  16
   5   8   4-44.7945 220.688   8
  -5   8  -5 184.855 153.000  23
   5   8   5 110.403 165.658  22
   5   8   5 202.887 155.666  21
   5  -8   5 63.2676 189.993  19
   5   8   5 167.946 166.329  26
   5   8   5 89.4581 128.154  27
   5   8   5 224.911 180.225  29
   5   8   5 150.687 156.612  33
   5   8   5 155.873 135.892  16
   5  -8   6 1952.92 208.979  19
   5   8   6 1824.04 174.455  25
   5   8   6 2124.27 186.254  26
   5   8   6 1903.45 192.173  29
   5   8   6 1939.59 139.694  27
   5   8   6 1864.36 175.754  22
   5   8   6 1894.85 158.813  21
   5  -8   6 2035.97 195.583  30
   5  -8   7 714.424 203.797  30
   5   8   7 783.812 191.780  29
   5   8   7 706.093 170.153  25
   5   8   7 603.920 176.276  26
   5   8   7 651.602 166.296  22
  -5   8  -7 579.674 162.803  23
   5  -8   7 361.672 205.933  19
   5   8   7 644.165 137.074  21
   5  -8   8 27293.2 487.038  19
   5   8   8 26506.3 470.092  26
   5   8   8 26997.9 466.695  25
  -5   8  -8 28084.3 464.469  23
   5  -8   8 26746.4 492.044  30
   5   8   8 27393.8 476.521  29
   5  -8   9 834.951 216.175  30
   5   8   9 719.942 170.912  29
  -5   8  -9 773.431 157.832  23
   5   8   9 682.218 164.334  25
   5  -8  10 271.541 97.6999  12
  -5   8 -10 408.745 135.993  23
   5  -8  10 430.726 174.426  19
   5  -8  11 537.603 74.8509  12
  -5   8 -11 612.258 106.900  23
   5  -8  11 603.811 136.592  19
  -5   8 -12 1981.98 80.9994  23
  -5  -9  13 774.729 99.5650  30
  -5  -9  13 824.754 98.4790  24
  -5  -9  13 922.123 78.9262  19
  -5  -9  12 3109.05 161.620  30
  -5  -9  12 2937.26 153.614  24
  -5  -9  12 2848.05 135.744  19
  -5   9  12 2858.85 176.865  34
  -5  -9  11 7526.41 223.576  24
  -5   9  11 7836.99 246.977  34
  -5  -9  10 20105.8 375.647  24
  -5   9  10 18984.5 393.272  34
  -5   9   9 4536.88 158.300  13
  -5  -9   9 5680.38 216.359  24
  -5   9   8 16463.2 308.571  13
  -5  -9   8 15952.9 308.271  15
  -5  -9   7 19918.8 358.541  15
  -5   9   7 19942.1 395.362  28
  -5   9   6 26435.0 447.232  13
  -5   9   6 25677.4 466.753  28
   5   9  -6 25879.0 458.976  33
  -5   9   5 51831.2 819.047  28
   5   9  -5 51158.6 818.617  33
  -5   9   4 757.722 256.105   7
  -5   9   4 438.292 174.794  28
  -5   9   4 421.704 206.478  10
  -5   9   4 428.190 159.343  13
   5   9  -4 338.174 167.548  33
   5   9  -3 1142.89 179.868  33
  -5   9   3 1294.19 218.098  10
  -5   9   3 1233.73 154.886  13
  -5   9   3 1460.99 121.653  14
   5   9  -3 1210.88 127.179  22
  -5   9   2 8397.56 212.461  13
   5   9  -2 7783.68 205.804  22
   5   9  -2 8020.89 239.543  33
   5   9  -2 8216.79 206.518  26
   5   9  -2 7775.47 209.253  16
  -5   9   2 8037.43 307.032  10
  -5   9   1 144.654 139.501  13
   5   9  -1 148.119 131.961  26
   5   9  -1 178.030 136.319  22
   5   9  -1 131.995 175.203  33
  -5   9   1 213.374 199.965   6
   5   9  -1 106.352 134.800  16
   5  -9  -1 237.730 158.349  17
  -5   9   1 22.1495 204.660  10
   5   9  -1 125.691 173.660   8
   5   9   0 531.662 154.826  26
   5   9   0 470.718 147.523  22
   5   9   0 577.683 160.383  21
  -5   9   0 375.104 116.522  20
   5   9   0 526.570 142.345  16
  -5   9   0 367.685 217.684   6
  -5   9   0 617.953 143.608  13
  -5   9   0 553.166 210.852  10
   5   9   0 582.986 200.937   8
  -5   9  -1 69701.7 1050.99  13
   5   9   1 69548.0 1073.98  26
   5   9   1 68943.6 1075.93  27
   5   9   1 68735.6 1068.06  22
  -5   9  -1 70318.9 1055.33  20
  -5   9  -1 75919.6 1223.63   6
   5   9   1 70727.4 1093.01  33
  -5   9  -1 72221.8 1183.77  10
   5   9   1 65563.0 1180.18   8
  -5   9  -2 1681.44 151.203  23
   5   9   2 1491.54 159.649  22
   5   9   2 1257.42 179.980  21
  -5   9  -2 1487.62 132.201  20
   5  -9   2 1281.26 162.375  19
   5   9   2 1387.63 166.649  27
   5   9   2 1418.42 173.373  26
   5   9   2 1263.28 188.463  33
   5   9   2 1414.99 152.550  16
  -5   9  -2 1489.08 214.290  10
   5   9   2 1555.53 230.603   8
   5   9   3 14859.7 321.985  21
  -5   9  -3 14162.5 287.705  23
   5   9   3 14516.5 323.721  33
   5   9   3 14238.0 286.289  16
   5   9   3 13860.8 306.844  26
   5   9   3 14031.3 294.803  27
   5  -9   4 15468.9 332.868  19
   5   9   4 16079.1 338.666  26
   5   9   4 15475.8 317.630  27
   5   9   4 16467.9 348.935  33
   5   9   4 16620.5 340.008  22
  -5   9  -4 16492.5 316.929  23
   5   9   4 16783.8 343.345  21
   5   9   5 789.606 177.278  33
   5   9   5 817.479 171.125  26
   5   9   5 706.046 151.680  27
   5  -9   5 960.807 197.957  19
   5   9   5 942.818 173.956  21
  -5   9  -5 780.852 158.242  23
   5   9   5 851.186 184.756  22
   5   9   6 2671.76 157.598  27
   5   9   6 3475.44 189.885  26
   5  -9   6 3335.64 210.747  19
  -5   9  -6 3276.48 175.302  23
   5   9   6 3181.31 178.448  21
   5   9   6 3171.95 191.340  22
   5   9   7 16137.0 318.625  26
   5  -9   7 15969.4 336.286  19
   5   9   7 15350.1 302.288  21
   5   9   7 15989.5 324.647  22
   5  -9   8 850.089 192.513  19
   5   9   8 868.406 151.116  26
   5  -9   8 832.775 189.674  30
   5  -9   9 789.984 184.161  19
  -5   9  -9 953.045 144.080  23
   5  -9  10 10967.0 255.727  32
  -5   9 -10 11701.8 222.081  23
  -5   9 -11 2064.51 91.9617  23
   5  -9  11 1976.01 115.789  19
  -5   9 -12 852.916 45.2074  20
  -5  10  12 4178.31 140.104  34
  -5 -10  12 4436.85 126.519  24
  -5 -10  11 4109.96 155.584  24
  -5 -10  11 4438.95 148.470  19
  -5 -10  10 1160.41 158.276  24
  -5 -10  10 1131.43 156.571  19
  -5  10  10 1383.36 180.979  34
  -5  10   9 1611.33 112.633  13
  -5 -10   9 1911.05 174.263  24
  -5  10   8 7054.84 180.431  13
  -5 -10   8 6852.40 213.813  24
  -5  10   7 70435.8 1047.60  13
  -5  10   7 71454.2 1077.22  28
   5  10  -6 23337.6 415.075  33
  -5  10   6 23329.7 398.583  13
  -5  10   6 23833.2 432.948  28
   5  10  -5 14341.0 311.391  33
  -5  10   5 14830.7 322.916  28
  -5  10   4 2095.23 173.833  13
   5  10  -4 2635.21 192.008  33
  -5  10   4 2703.00 202.367  28
  -5  10   3 9895.22 248.477  13
   5  10  -3 10357.8 229.479  22
   5  10  -2 9782.81 254.871  21
  -5  10   2 10653.7 219.762  14
   5  10  -2 9242.02 275.213  33
   5  10  -2 10138.7 233.698  22
   5  10  -1 17068.8 327.574  22
   5  10  -1 16668.0 340.561  21
   5  10  -1 17425.0 331.974  26
   5  10  -1 16770.2 362.604  33
   5 -10  -1 16108.8 330.117  17
  -5  10   0 27780.4 460.893  13
   5  10   0 27987.0 477.071  26
   5  10   0 26721.7 473.826  22
   5  10   0 27645.6 485.865  21
  -5  10  -1 93.4278 119.715  20
   5  10   1-17.0858 178.803  27
   5  10   1 17.6435 169.013  26
   5  10   1 125.089 107.346  14
   5  10   1 181.468 163.968  22
   5  10   1 12.5776 190.830  33
  -5  10  -2 5882.50 173.458  20
   5  10   2 5725.43 209.550  22
   5  10   2 5677.43 242.237  33
   5  10   2 5853.03 217.407  26
   5  10   2 5531.44 216.926  27
  -5  10  -3 7050.68 184.199  20
   5  10   3 7008.42 231.075  26
   5  10   3 7186.40 223.832  27
   5  10   3 7159.52 245.289  21
   5  10   4 3582.25 186.257  27
   5  10   4 3723.55 222.307  33
  -5  10  -4 3714.34 174.177  23
   5  10   4 3905.29 208.837  22
   5  10   4 4060.05 213.284  21
  -5  10  -4 3984.29 157.268  20
   5 -10   4 3631.53 195.528  19
   5  10   5 17091.2 335.430  27
   5  10   5 17743.7 352.180  26
   5  10   5 18386.1 353.151  21
   5  10   5 17921.2 354.410  22
  -5  10  -5 18049.6 328.171  23
   5  10   6 25008.5 441.981  27
   5  10   6 26352.9 459.712  26
   5 -10   6 25034.8 458.833  19
  -5  10  -6 27225.9 441.676  23
   5  10   6 26109.4 453.112  21
   5  10   6 27531.0 465.771  22
   5 -10   7 1795.78 190.703  19
  -5  10  -7 1716.48 150.666  23
   5 -10   8 42.1690 167.136  19
  -5  10  -8 37.3241 128.657  23
  -5  10  -9 3939.21 123.751  20
   5 -10   9 3973.40 166.173  19
   5 -10  10 201.468 109.569  19
  -5  10 -10 232.007 74.1778  20
  -5  10 -11 2361.77 61.5188  20
  -5 -11  11 1149.90 100.670  30
  -5 -11  11 1261.78 83.2982  19
  -5 -11  10 1947.31 141.630  30
  -5 -11  10 1558.74 115.817  24
  -5 -11  10 1852.60 119.164  19
  -5 -11   9 31.9660 132.817  19
  -5 -11   9 169.997 126.433  24
  -5 -11   8 4721.31 173.395  19
  -5  11   8 4311.13 131.250  13
  -5 -11   8 4460.06 163.342  24
  -5  11   7 629.998 115.229  13
  -5 -11   7 729.476 138.800  24
  -5  11   6 30686.6 487.020  13
   5  11  -6 30367.4 499.062  33
  -5  11   5 738.235 182.575  28
   5  11  -5 614.691 163.953  33
   5  11  -5 504.418 134.176  21
  -5  11   4 2078.49 192.178  28
  -5  11   4 1577.03 156.282  13
   5  11  -4 1878.01 185.435  33
   5  11  -4 1502.08 152.726  21
   5  11  -3 1004.77 158.348  21
   5  11  -3 894.555 197.841  33
  -5  11   3 990.226 187.920  28
   5  11  -3 982.607 126.600  22
  -5  11   3 1218.39 156.769  13
   5  11  -2 10756.5 262.499  21
   5  11  -2 11154.5 294.656  33
   5  11  -2 10603.9 239.315  22
   5  11  -1 98.9097 169.881  21
  -5  11   1 85.7499 105.962  14
   5  11  -1-64.9886 205.962  33
   5  11  -1 112.089 142.318  22
   5  11   0 5885.05 194.722  22
   5  11   0 5968.32 220.789  21
   5  11   0 5677.22 159.941  14
   5 -11   0 5368.54 197.806  17
   5  11   0 5587.29 254.446  33
   5  11   1 5038.67 211.587  21
   5  11   1 4730.49 215.702  27
   5 -11   1 4586.92 195.969  17
   5  11   1 4631.40 196.401  22
   5  11   1 4190.71 231.345  33
   5  11   2 14022.6 305.597  22
   5  11   2 14561.9 339.775  33
   5  11   2 14103.7 310.442  27
   5  11   3 10884.0 268.570  27
   5  11   3 11060.8 277.400  22
   5  11   3 11530.0 279.521  21
   5  11   4 2336.05 172.740  27
   5  11   4 2481.25 183.536  21
   5 -11   4 2123.47 164.856  19
   5  11   5 14271.8 298.360  27
  -5  11  -5 15561.7 273.024  20
   5 -11   5 14531.4 298.313  19
   5  11   5 16262.3 319.651  22
   5  11   5 16230.0 313.232  21
   5 -11   6 38077.5 621.207  19
  -5  11  -6 40156.8 604.659  20
   5 -11   7 176.497 143.449  19
  -5  11  -7 87.3995 92.5682  20
   5 -11   8 25468.3 414.688  19
   5 -11   9 256.518 118.075  32
   5 -11   9 244.891 97.9509  19
   5 -11   9 409.872 85.9066  17
   5 -11  10 1412.78 62.2521  19
  -5 -12  10 3813.84 83.8729  19
  -5 -12  10 3681.13 96.0694  30
  -5 -12   9 686.195 87.0663  19
  -5 -12   9 617.241 107.175  30
  -5 -12   8 6923.49 157.371  19
  -5 -12   7 963.722 115.969  19
  -5 -12   6 3906.44 137.820  19
  -5  12   6 3975.45 176.571  28
   5  12  -5 8413.10 208.687  33
   5  12  -5 8287.05 184.250  21
   5  12  -4 621.637 159.852  33
   5  12  -4 554.728 124.032  21
  -5  12   4 601.511 168.800  28
   5  12  -3 29670.0 513.911  33
   5  12  -3 28913.4 490.936  21
   5  12  -2 275.764 143.842  21
   5  12  -2 334.077 177.344  27
  -5  12   2 246.098 171.971  28
   5  12  -2 379.261 184.149  33
   5  12  -2 308.996 122.086  22
   5  12  -1 12576.8 288.860  27
   5  12  -1 12829.9 298.759  33
   5  12  -1 11871.5 267.536  21
   5  12  -1 11917.3 255.240  22
   5  12   0 16399.0 327.667  27
   5  12   0 15304.8 344.324  33
   5  12   0 16385.7 306.439  22
   5  12   0 16272.5 315.469  21
   5  12   1 6435.34 200.802  22
   5  12   1 6614.91 213.527  21
   5 -12   1 5971.09 182.508  17
   5  12   1 6020.22 216.268  27
   5  12   2 6233.91 209.843  21
   5  12   2 6044.60 200.396  22
   5  12   2 6234.87 204.667  27
   5 -12   3 6098.24 185.936  17
   5  12   3 6460.36 207.270  22
   5  12   3 6091.06 194.765  27
   5  12   4 13531.3 267.852  21
   5  12   4 11789.4 258.528  27
   5 -12   5 10652.8 210.922  19
   5 -12   6 1589.81 127.499  17
   5 -12   6 1257.95 109.159  19
   5 -12   7 4284.46 128.107  17
   5 -12   7 3844.83 117.634  19
   5 -12   8 1944.86 77.4823  19
   5  13  -8 181.933 58.0192  27
   5  13  -7 1672.01 91.6596  27
  -5 -13   7 1588.72 81.7724  30
   5  13  -6 5327.82 143.518  27
  -5 -13   6 5003.27 125.462  30
   5  13  -5 23020.2 385.960  27
  -5  13   5 23705.9 390.406  28
   5  13  -4 11066.8 235.651  27
  -5  13   4 11785.2 235.101  28
   5  13  -4 11228.5 203.840  21
  -5  13   3 12820.2 254.186  28
   5  13  -3 12355.3 230.681  21
  -5  13   2 11723.0 238.485  28
   5  13  -2 10358.6 214.460  21
   5  13  -1 314.624 140.968  27
  -5  13   1 246.900 137.483  28
   5  13  -1 260.144 115.824  21
   5  13   0 6712.85 194.254  27
   5  13   0 6698.62 178.150  21
   5  13   1 6527.78 187.160  27
   5  13   1 6212.80 174.752  21
   5 -13   2 2026.62 111.156  17
   5  13   2 1980.82 140.714  27
   5  13   2 2102.22 134.996  21
   5 -13   3 3554.13 122.515  17
   5  13   3 3504.81 141.023  27
   5 -13   4 11477.9 209.001  17
   5 -13   5 1051.13 90.7228  17
   5 -13   6 2392.11 84.5671  17
   5 -13   7 1588.85 53.7088  17
   5 -13   7 2057.24 75.3903  32
   5  14  -6 2104.59 59.0524  27
   5  14  -5 590.951 61.3480  27
   5  14  -4 11399.2 201.506  27
   5  14  -3 313.773 49.8249  21
  -5  14   3 351.073 85.7923  28
  -5  14   2 2636.74 104.017  28
   5  14  -2 2346.94 81.8002  21
  -5  14   1 505.909 88.9489  28
   5  14  -1 515.646 93.0406  27
   5  14  -1 446.819 75.5043  21
   5  14   0 13648.6 237.680  27
  -5  14   0 13783.3 233.046  28
   5  14   1 1424.61 85.5996  21
   5  14   1 1313.23 93.2180  27
  -5  14  -1 1201.57 86.7969  28
   5  14   2 2639.35 97.7011  27
  -5  14  -2 2547.01 90.7074  28
  -5  14  -3 904.779 66.3416  28
  -5  14  -4 438.001 46.4041  28
  -6   0  16 1571.63 115.319  37
  -6   0  15 1.48504 121.897   5
  -6   0  14 9132.12 219.955   5
  -6   0  13 40.8965 155.749   5
  -6   0  12 3163.13 173.445   5
  -6   0  12 3262.26 146.642  15
  -6   0  11-56.8404 150.309   5
  -6   0  11 5.57242 124.176  15
  -6   0  10 19284.8 456.856   2
  -6   0  10 18160.0 332.711   5
  -6   0   9 82.6821 125.422   5
  -6   0   9 80.5605 217.559   2
  -6   0   8 148531. 2284.45   2
  -6   0   7 14.7422 199.015   2
  -6   0   6 2453.73 186.348  10
  -6   0   5 31.8584 145.321  10
  -6   0   4 97421.7 1503.30  10
  -6   0   3-26.7227 118.011  10
  -6   0   2 83585.0 1278.55  10
   6   0  -2 82454.1 1300.19   1
  -6   0   1 38.0672 106.159  10
   6   0  -1 63.3685 153.388   1
  -6   0   0 106822. 1644.26  10
   6   0   0 111987. 1676.33   1
   6   0   1 80.2144 167.064   1
   6   0   2 22187.9 438.651   1
   6   0   2 21388.9 345.173   4
   6   0   3 343.952 182.648   1
   6   0   3 321.076 91.6841   4
   6   0   4 295078. 4373.00   1
   6   0   5 19.1566 193.581   1
   6   0   5-8.85657 112.522   3
   6   0   6 33273.2 531.669   3
   6   0   7 356.882 214.319   9
   6   0   7-11.8949 142.742   3
   6   0   8 15447.2 419.054   9
   6   0   8 15598.5 335.195  32
   6   0   8 16191.5 316.290  25
   6   0   9-92.4775 176.245  37
   6   0   9-42.5108 175.196  25
   6   0   9 45.0843 208.426  32
   6   0   9-67.9093 166.947  12
   6   0  10 53497.1 841.244  32
   6   0  10 53744.7 835.747  25
   6   0  10 54752.2 826.413  12
   6   0  11-109.195 179.389  25
   6   0  11 97.8818 159.802  12
   6   0  12 10775.5 252.270  25
   6   0  12 10168.2 232.921  12
   6   0  13-91.3416 127.966  25
   6   0  14 3472.93 103.066  25
   6   1 -16 4741.81 116.137  31
  -6  -1  16 5318.50 130.733  37
  -6  -1  15 915.589 117.763   5
  -6  -1  14 503.725 141.238   5
  -6  -1  13 7221.76 200.295   5
  -6  -1  13 7014.63 183.475  15
  -6  -1  12 9850.24 229.731   5
  -6  -1  12 9472.51 217.699  15
  -6  -1  11 950.497 148.765   5
  -6   1  11 1151.48 154.879   5
  -6   1  11 950.765 118.089  15
  -6  -1  11 1141.61 139.863  15
  -6  -1  10 10941.3 236.058   5
  -6   1  10 10950.0 240.539   5
  -6  -1  10 11039.5 348.938   2
  -6   1  10 11007.9 359.041   2
  -6  -1   9 11868.8 238.078   5
  -6   1   9 12022.7 243.028   5
  -6  -1   9 12246.7 352.315   2
  -6   1   9 12013.0 361.927   2
  -6  -1   8 6102.86 276.019   2
  -6  -1   7 72210.8 1172.33   2
  -6   1   6 2371.12 191.108  10
  -6  -1   5 751.509 138.792  10
  -6   1   5 686.904 166.234  10
  -6  -1   4 25869.5 455.520  10
  -6   1   4 25702.2 473.287  10
  -6  -1   3 4771.96 163.664  10
  -6   1   3 4610.49 182.017  10
  -6   1   3 4774.41 143.330   7
  -6   1   2 2324.53 151.952  10
  -6  -1   2 2174.15 119.146  10
   6  -1  -2 2123.58 170.825   1
   6   1  -2 2127.78 177.629   1
  -6   1   1 37018.4 629.559  10
  -6  -1   1 37153.1 602.662  10
   6  -1  -1 37036.7 641.593   1
   6   1  -1 37063.0 647.158   1
  -6  -1   0 23290.8 412.181  10
   6  -1   0 24811.6 461.370   1
   6   1   0 24292.6 466.970   1
   6  -1   1 27860.0 510.017   1
   6   1   1 27540.9 517.084   1
   6   1   2 5797.77 135.858   4
   6  -1   2 5707.20 131.414   4
   6  -1   2 5960.36 222.691   1
   6   1   2 5835.69 230.527   1
   6  -1   3 106822. 1588.72   4
   6   1   3 107054. 1591.33   4
   6  -1   3 115094. 1683.53   1
   6   1   3 113671. 1691.95   1
   6  -1   4 4704.65 134.797   3
   6   1   4 4574.20 135.749   3
   6  -1   4 4778.44 234.107   1
   6   1   4 4620.23 237.448   1
   6  -1   5 13527.6 245.553   3
   6   1   5 12803.1 246.042   3
   6  -1   5 12867.7 348.874   1
   6   1   5 12646.9 351.902   1
   6   1   6 17576.9 319.696   3
   6  -1   6 18228.6 317.735   3
   6   1   6 18425.0 450.887   9
   6  -1   7 2682.42 154.399   3
   6   1   7 2316.39 159.125   3
   6   1   7 2626.83 236.740   9
   6  -1   8 2799.03 160.511  19
   6   1   8 2652.54 235.674   9
   6   1   8 2379.94 197.649  32
   6  -1   8 2437.17 207.160  32
   6   1   8 2054.43 191.708  37
   6   1   8 2345.37 182.190  25
   6   1   9 19660.2 399.098  37
   6   1   9 20336.9 395.887  25
   6  -1   9 19825.6 377.933  25
   6   1   9 20437.8 371.784  12
   6   1   9 20573.4 402.359  32
   6  -1   9 21077.3 409.273  32
   6   1  10 438.729 187.579  32
   6  -1  10 239.262 207.857  32
   6   1  10 288.486 203.679  37
   6   1  10 236.674 198.097  25
   6  -1  10 297.638 171.124  25
   6  -1  10-2.85550 181.056  12
   6   1  10 141.655 159.913  12
   6   1  10 119.365 232.200  29
   6   1  11 3957.50 210.317  37
   6   1  11 4217.78 239.284  35
   6   1  11 4754.63 223.862  25
   6  -1  11 4147.61 195.456  25
   6  -1  11 4642.58 191.746  12
   6   1  11 4541.43 180.111  12
   6   1  11 4680.91 264.371  29
   6   1  12 39577.2 658.762  36
   6   1  12 39564.9 633.007  25
   6  -1  12 40483.8 658.983  29
   6   1  12 38888.5 612.103  12
   6  -1  12 41195.6 618.462  12
   6   1  13 1858.96 145.417  25
   6  -1  13 1648.63 119.753  25
   6  -1  13 1781.90 116.415  12
   6   1  14 979.498 117.246  29
   6   1  14 787.352 88.7698  25
  -6   2  16 53.0804 108.462  37
   6   2 -16 52.2309 69.3412  31
  -6  -2  15 32030.4 484.515   5
  -6   2  15 34367.4 492.690   5
  -6   2  14 86.2254 143.504   5
  -6  -2  14 168.414 129.082   5
  -6  -2  13 198.978 131.826  15
  -6  -2  13 274.777 142.712   5
  -6   2  13 174.714 156.570   5
  -6   2  13 267.471 149.390  34
  -6  -2  12 14870.7 286.438  15
  -6  -2  12 15142.8 282.849   5
  -6   2  12 15757.4 296.473   5
  -6  -2  11 12592.8 257.655   5
  -6   2  11 13072.0 272.022   5
  -6  -2  11 12893.7 263.597  15
  -6  -2  10 38.8467 129.768  15
  -6  -2  10 192.184 208.093   2
  -6   2  10 193.741 226.518   2
  -6   2  10 55.7392 144.292   5
  -6  -2  10 55.1677 131.247   5
  -6  -2   9 39563.6 713.277   2
  -6   2   9 40763.0 736.839   2
  -6  -2   9 38596.1 613.349   5
  -6   2   9 40146.4 621.411   5
  -6   2   8 9156.55 325.949   2
  -6  -2   8 9275.07 307.571   2
  -6   2   7 4791.48 255.689   2
  -6  -2   7 5057.60 243.854   2
  -6   2   6 16269.4 384.703  10
  -6   2   6 16317.4 338.752   7
  -6   2   5 38016.2 665.197  10
  -6   2   5 35652.8 615.059   7
  -6   2   4 50236.2 820.497  10
  -6   2   4 49240.7 785.081   7
   6   2  -3 64561.9 1043.49   1
   6  -2  -3 62844.9 1030.85   1
   6   2  -3 63000.5 1017.43   9
  -6  -2   3 64629.6 997.047  10
  -6   2   2 63906.1 1021.35  10
   6   2  -2 62198.4 1010.64   9
  -6  -2   2 63499.0 973.609  10
   6  -2  -2 62771.8 1011.24   1
   6   2  -2 64364.7 1025.64   1
  -6   2   1 11428.5 278.569  10
  -6  -2   1 10736.2 215.508  10
   6  -2  -1 10666.3 275.567   1
   6   2  -1 11083.3 293.388   1
   6  -2   0 71461.6 1140.35   1
   6   2   0 73539.9 1157.54   1
   6  -2   1 49081.9 811.231   1
   6   2   1 49500.2 827.198   1
   6  -2   2 47855.7 790.149   1
   6   2   2 48749.7 809.822   1
   6  -2   2 46604.5 709.095   4
   6   2   2 47464.6 714.470   4
   6  -2   3 32468.9 566.770   1
   6   2   3 32174.1 584.835   1
   6  -2   3 30000.7 469.836   4
   6   2   3 29809.4 474.779   4
   6   2   4 2357.42 204.813   9
   6  -2   4 2464.29 198.655   1
   6   2   4 2200.49 212.259   1
   6  -2   4 2281.64 109.436   3
   6   2   4 2274.16 116.409   3
   6   2   5 12024.0 346.349   9
   6   2   5 11085.3 306.062   8
   6  -2   5 9505.32 299.264   1
   6   2   5 9646.05 313.516   1
   6  -2   5 10533.5 207.281   3
   6   2   5 9891.10 210.722   3
   6   2   6 6733.24 190.428   3
   6   2   6 6181.79 251.559   8
   6   2   6 6422.02 287.759   9
   6   2   7 20585.8 406.393  37
   6   2   7 21077.6 393.656  25
   6   2   7 20903.0 501.737   9
   6   2   7 20606.8 407.893  29
   6  -2   7 20390.3 417.365  32
   6   2   7 21008.7 363.156  12
   6   2   7 21452.5 379.367   3
   6   2   8 4644.45 202.565  32
   6  -2   8 5182.74 240.606  32
   6   2   8 3207.61 253.180   9
   6  -2   8 4000.00 189.815  19
   6   2   8 4662.37 226.837  37
   6   2   8 4337.35 205.263  25
   6   2   8 4712.15 233.241  29
   6   2   8 3617.06 159.537  12
   6   2   9 3670.32 251.151  29
   6  -2   9 3830.78 188.688  19
   6   2   9 3624.15 236.982  37
   6   2   9 3477.81 222.290  35
   6   2   9 3506.94 214.033  32
   6  -2   9 3499.66 238.815  32
   6   2   9 3843.69 222.143  25
   6   2   9 4119.95 167.084  12
   6   2  10 3122.98 239.667  37
   6   2  10 3413.79 248.644  35
   6  -2  10 3228.33 231.513  32
   6   2  10 3569.36 227.535  25
   6   2  10 3336.14 161.842  12
   6   2  11 20434.2 389.892  25
   6  -2  11 17308.4 346.050  25
   6   2  11 19142.1 393.569  37
   6   2  11 20376.7 403.165  35
   6   2  11 21159.7 414.784  36
   6   2  11 18823.8 341.500  12
   6  -2  11 19516.8 356.982  12
   6   2  12 450.610 186.407  25
   6  -2  12 401.985 127.227  25
   6  -2  12 510.348 141.145  12
   6   2  13 5258.17 175.900  25
   6   2  13 5629.22 207.705  29
   6  -2  13 5307.70 203.404  29
   6   2  14 8318.76 169.676  29
   6  -2  14 7859.88 174.858  29
   6   3 -16 680.018 66.6052  31
  -6  -3  15 2945.15 111.685   5
  -6  -3  14 20458.3 339.416   5
  -6   3  14 19559.3 365.831  34
  -6   3  14 19255.3 348.975  11
  -6  -3  13 23606.1 401.643  15
  -6   3  13 23061.8 420.355  34
  -6  -3  13 23281.3 394.261   5
  -6  -3  12 1146.70 148.974  15
  -6  -3  12 906.538 137.273   5
  -6   3  12 1028.03 158.201   5
  -6  -3  11 2781.08 160.977  15
  -6  -3  11 2406.15 143.327   5
  -6   3  11 2600.08 167.770   5
  -6  -3  10 3643.58 163.711  15
  -6  -3  10 3601.14 148.387   5
  -6   3  10 3428.46 169.213   5
  -6  -3   9 26697.7 530.974   2
  -6   3   9 26681.3 561.578   2
  -6  -3   9 25924.6 426.700   5
  -6   3   9 26402.1 438.164   5
  -6  -3   8 2414.68 215.423   2
  -6   3   8 2385.84 243.064   2
  -6   3   8 2460.23 197.504   7
  -6   3   7 4984.24 211.366   7
  -6   3   7 5251.11 255.976   2
  -6  -3   7 5024.92 232.067   2
  -6   3   7 5483.91 267.573  10
  -6   3   6 12160.1 309.031   7
  -6   3   6 12742.3 352.757  10
  -6   3   6 12132.0 332.845   2
  -6  -3   6 12513.8 313.534   2
  -6   3   5 84.2918 129.013   7
  -6   3   5 185.783 175.366  10
  -6   3   4 99329.7 1554.78   7
  -6   3   4 103518. 1585.24  10
   6  -3  -3 5122.84 201.333   1
   6   3  -3 5414.12 217.341   1
   6   3  -3 4699.30 171.172   9
  -6   3   3 4826.02 218.264  10
   6  -3  -2 191.059 145.771   1
   6   3  -2 186.084 157.970   1
  -6   3   2 260.780 161.084  10
   6   3  -2 180.008 125.862   9
   6   3  -1 6462.82 237.327   1
   6  -3  -1 6020.96 211.750   1
   6   3  -1 6059.12 205.297   9
  -6   3   1 6534.82 235.302  10
   6  -3   0 36308.3 627.258   1
   6   3   0 35479.2 647.034   9
   6  -3   1 8992.45 241.735   1
   6   3   1 9008.88 260.590   1
   6  -3   2 64423.1 1015.11   1
   6   3   2 63903.7 1036.47   1
   6  -3   2 62422.7 937.284   4
   6   3   2 62598.3 943.353   4
   6  -3   3 16388.6 273.699   4
   6   3   3 15797.9 281.545   4
   6  -3   4 2790.52 197.370   1
   6   3   4 2659.74 216.317   1
   6   3   4 2784.76 127.753   3
   6  -3   4 2919.98 115.515   3
   6   3   4 3127.60 224.485   9
   6  -3   5 23149.9 468.882   1
   6   3   5 22945.0 500.151   8
   6   3   5 23353.3 509.177   9
   6  -3   5 23574.8 373.376   3
   6   3   5 22087.8 379.973   3
   6   3   6 42791.5 827.886   9
   6   3   6 46128.4 830.499   8
   6  -3   6 46687.7 688.799   3
   6   3   6 42166.7 692.212   3
   6   3   7 5686.45 236.915  37
   6   3   7 5252.66 216.833  35
   6   3   7 5128.61 205.055  25
  -6   3  -7 4601.32 156.842  23
   6  -3   7 5119.23 202.449  19
   6   3   7 5171.75 220.452  29
   6   3   7 5461.49 211.905  32
   6   3   7 4589.89 144.394  12
   6   3   7 4360.51 236.354   8
   6   3   7 4774.43 268.341   9
   6   3   8 13647.3 333.973  37
   6   3   8 13334.1 328.496  35
   6   3   8 13934.0 313.326  25
   6   3   8 12721.6 279.609  26
  -6   3  -8 12910.3 258.363  23
   6  -3   8 13730.8 300.547  19
   6  -3   8 14127.3 335.675  32
   6   3   8 14111.5 325.563  29
   6   3   8 13172.9 255.752  12
   6  -3   9 6299.42 224.675  19
   6   3   9 6834.02 274.895  37
   6   3   9 6940.53 267.822  35
   6   3   9 6910.78 272.623  36
   6   3   9 6323.05 249.697  25
   6   3   9 5779.88 172.762  12
   6  -3   9 6837.46 276.108  32
   6  -3  10 6712.47 219.735  19
   6   3  10 7609.02 271.513  35
   6   3  10 7080.73 282.077  37
   6   3  10 7069.32 279.344  36
   6  -3  10 7645.46 268.003  32
   6   3  10 7448.66 259.759  25
   6   3  10 6719.01 181.187  12
   6   3  11-64.8540 204.476  25
   6   3  11 5.96142 224.161  29
   6   3  11 10.5317 200.122  35
   6   3  11 31.9874 215.813  36
   6   3  11-109.407 219.646  37
   6   3  12 16487.7 334.935  25
   6   3  12 16441.9 347.845  29
   6   3  13 35.6819 138.029  25
   6   3  13 65.7716 152.378  29
   6  -3  13 224.383 147.810  29
   6   3  14 3905.61 106.558  25
   6  -3  14 4108.46 116.872  29
   6   4 -15 1017.44 123.628  31
  -6   4  15 872.894 154.002  37
  -6  -4  14 5676.32 141.949   5
  -6   4  14 5526.14 191.231  34
  -6   4  14 5495.64 152.945  11
  -6  -4  13 18677.8 320.796   5
  -6   4  13 19280.5 335.665   5
  -6  -4  13 19107.0 338.074  15
  -6   4  13 19563.9 342.085  11
  -6  -4  12 16973.8 308.356   5
  -6   4  12 17561.7 324.566   5
  -6   4  12 17833.9 358.215  34
  -6   4  12 17847.1 336.863  11
  -6  -4  12 18081.3 331.270  15
  -6  -4  11 11248.7 233.804   5
  -6   4  11 11795.0 251.575   5
  -6  -4  10 1459.04 127.543   5
  -6   4  10 1525.51 147.583   5
  -6  -4   9 4009.45 225.334   2
  -6   4   9 4097.82 257.435   2
  -6  -4   9 3713.32 139.668   5
  -6   4   9 3732.88 156.490   5
  -6  -4   8 6806.19 251.588   2
  -6   4   8 7152.44 287.887   2
  -6   4   8 6714.64 267.643   7
  -6  -4   8 6654.83 162.464   5
  -6   4   8 6522.46 174.086   5
  -6   4   7-64.4322 203.355   2
  -6  -4   7 180.717 177.782   2
  -6   4   7 70.6332 170.417   7
  -6   4   6 13653.6 357.584   2
  -6   4   6 13702.5 347.903   7
  -6   4   5 36923.7 690.380  10
  -6   4   5 36647.4 661.116   7
   6   4  -4 2656.51 193.041   1
   6  -4  -4 2785.23 177.634   1
  -6   4   4 2440.11 211.543  10
  -6   4   4 2932.08 192.568   7
  -6   4   3 32738.9 503.335  11
   6  -4  -3 31816.4 571.949   1
   6   4  -3 32876.7 592.028   1
   6   4  -3 31625.1 567.541   9
   6  -4  -2 53875.2 881.645   1
   6   4  -2 56074.8 907.100   1
  -6   4   2 54465.8 923.818  10
   6   4  -2 53566.7 893.497   9
   6  -4  -1 1415.52 151.928   1
   6   4  -1 1607.46 172.280   1
  -6   4   1 1508.62 191.336  10
   6   4  -1 1537.65 159.360   9
   6  -4   0 4324.00 178.690   1
   6   4   0 4276.68 202.790   1
   6   4   0 4264.68 204.655   9
   6  -4   1 11669.0 206.257   4
   6   4   1 12130.7 217.645   4
   6  -4   1 12212.4 283.657   1
   6   4   1 12421.5 308.200   1
   6   4   1 12481.2 323.517   9
   6   4   2 2304.43 101.578   4
   6  -4   2 1983.74 88.3894   4
   6  -4   2 2327.50 168.608   1
   6   4   2 2372.43 189.685   1
   6   4   2 2016.56 191.502   9
   6   4   3 15531.3 276.979   3
   6  -4   3 16429.7 270.225   3
   6  -4   3 16420.4 353.861   1
   6   4   3 15436.3 368.956   1
   6   4   3 16842.0 392.616   9
   6   4   4 22089.9 378.061   3
   6  -4   4 24321.5 374.393   3
   6  -4   4 23599.5 461.647   1
   6   4   4 21284.0 470.424   1
   6   4   4 24861.2 519.789   9
   6   4   5 22810.4 400.913   3
   6   4   5 24475.1 547.557   8
   6   4   5 23560.2 534.109   9
   6   4   6 10236.6 257.523  29
   6   4   6 9315.62 240.222  25
   6   4   6 8673.49 321.932   9
   6   4   6 9194.46 359.852   8
   6  -4   6 9701.26 250.258  19
   6  -4   6 9931.81 263.647  30
   6   4   6 10400.7 262.648  36
   6   4   6 10397.2 256.086  35
   6   4   6 10102.7 273.542  37
   6   4   6 7963.75 209.356   3
   6  -4   6 8698.18 200.294   3
   6  -4   7 60043.0 957.497  30
   6   4   7 61623.9 955.267  29
   6   4   7 60465.6 948.860  25
   6   4   7 59928.3 946.401  26
  -6   4  -7 59431.5 927.228  23
   6  -4   7 62422.4 944.991  19
  -6   4  -7 61952.1 1063.57   6
   6   4   7 61128.3 963.237  35
   6   4   7 61578.9 958.699  36
   6   4   7 62253.8 970.198  37
   6   4   7 57506.9 1058.12   8
   6   4   7 58336.1 1064.50   9
  -6   4  -8 17642.8 322.042  23
   6  -4   8 18254.5 357.632  19
   6   4   8 17006.8 321.156  18
   6   4   8 17217.6 377.632  35
   6   4   8 16601.8 375.793  36
   6   4   8 17417.8 395.315  37
   6   4   8 17467.9 366.965  25
   6   4   8 16889.0 343.202  26
   6  -4   9 16262.4 342.491  19
   6   4   9 16600.8 357.732  25
   6  -4   9 16804.4 386.174  32
   6   4   9 17008.7 371.363  35
   6   4   9 16144.4 371.511  36
   6   4   9 17207.2 394.464  37
  -6   4  -9 15393.4 304.397  23
  -6   4 -10 10916.5 236.833  23
   6  -4  10 11492.1 276.210  19
   6   4  10 12608.8 326.591  29
   6   4  10 12402.4 312.651  35
   6   4  10 11946.1 315.108  36
   6   4  10 12759.8 345.878  37
   6  -4  10 12476.3 319.155  32
   6   4  10 11636.8 310.009  25
   6   4  11 3900.96 225.300  25
   6   4  11 3836.96 232.470  29
   6  -4  11 3392.76 162.736  12
  -6   4 -11 3151.87 126.467  23
   6   4  11 3918.18 252.670  37
   6   4  12 1279.74 192.029  29
   6  -4  12 1612.86 123.643  12
   6   4  12 1470.69 185.902  25
   6   4  13 13880.9 263.860  29
   6  -4  13 13808.8 239.136  12
   6  -4  14 1287.84 73.3965  29
   6   5 -15 2506.68 114.557  31
  -6   5  14 2308.57 102.093  11
  -6   5  14 2408.30 181.818  37
  -6   5  14 2267.12 162.470  34
  -6   5  13 10839.7 262.683  34
  -6  -5  13 10126.8 221.995  15
  -6   5  13 10097.5 215.100  11
  -6  -5  13 10733.7 240.059  24
  -6   5  12 3412.78 219.033  34
  -6   5  12 3888.20 168.369  11
  -6  -5  12 3553.30 133.784   5
  -6  -5  11 16731.0 292.646   5
  -6   5  11 16809.1 304.703   5
  -6  -5  10 1178.26 162.269  15
  -6  -5  10 1376.47 118.667   5
  -6   5  10 1250.31 133.259   5
  -6  -5   9 12772.2 260.871  15
  -6   5   9 12349.4 267.293  11
  -6   5   8 11995.0 344.503   2
  -6   5   8 12404.8 361.581   7
  -6   5   8 11999.7 238.577   5
  -6   5   7 9360.62 306.389   7
  -6   5   7 8944.71 294.577   2
  -6   5   7 8681.78 332.286  10
  -6   5   6 19350.7 467.652  10
  -6   5   6 18280.3 414.215   2
  -6   5   6 18155.8 330.764  11
  -6   5   6 19292.0 433.283   7
  -6   5   5 3139.58 200.902   2
  -6  -5   5 3742.52 183.532   2
   6   5  -5 2700.62 192.799   1
   6  -5  -5 2778.79 179.081   1
  -6   5   5 3279.84 131.221  11
  -6   5   5 3368.29 221.559   7
   6  -5  -4 2776.19 168.964   1
   6   5  -4 2590.48 181.409   1
  -6   5   4 2738.75 120.644  11
  -6   5   4 2892.93 221.433   7
   6   5  -3 22128.0 436.981   9
  -6   5   3 22995.3 370.106  11
   6  -5  -3 22523.3 430.494   1
   6   5  -3 22466.5 446.935   1
   6   5  -2 6255.74 216.532   9
  -6   5   2 6001.72 138.057  11
   6  -5  -2 5723.93 195.849   1
   6   5  -2 5954.84 218.058   1
   6   5  -1 46823.1 799.461   9
   6  -5  -1 45634.2 760.389   1
   6   5  -1 46991.7 782.895   1
   6  -5   0 3765.14 162.519   1
   6   5   0 4043.86 188.266   1
   6   5   1 1221.64 177.992   9
   6  -5   1 1208.58 148.759   1
   6   5   1 1101.04 165.039   1
   6   5   2 1302.13 188.373   9
   6  -5   2 1380.80 150.355   1
   6   5   2 1369.00 164.712   1
   6   5   3 32701.2 514.679   3
   6   5   3 31933.3 600.756   1
   6   5   4 2286.64 255.874   8
   6   5   4 2271.30 114.947   3
   6   5   5 19462.3 358.695  25
   6   5   5 18769.9 466.644   9
   6   5   5 19905.8 504.724   8
   6   5   5 19473.2 370.268  29
   6   5   5 19254.1 380.762  37
   6   5   5 18032.7 324.272   3
   6  -5   5 19615.2 320.852   3
   6  -5   6 1283.84 199.771  30
   6   5   6 1027.94 181.970  25
   6   5   6 1082.27 161.787  26
   6   5   6 978.124 140.507  22
  -6   5  -6 903.628 141.733  23
  -6   5  -6 394.927 229.798   6
   6   5   6 688.803 126.850  18
   6   5   6 1549.00 194.934  35
   6   5   6 1859.49 196.636  36
   6   5   6 192.817 214.886   9
   6   5   6 455.609 229.188   8
   6   5   7 760.039 194.555  25
   6   5   7 605.252 171.915  26
  -6   5  -7 704.332 146.276  23
   6  -5   7 772.117 196.996  19
   6   5   7 847.758 209.774  36
   6   5   7 705.336 191.689  35
   6   5   7 691.077 138.091  18
   6  -5   7 982.526 221.703  30
   6   5   7 640.718 208.394   9
   6   5   7 606.817 219.331   8
  -6   5  -8 17069.2 324.642  23
   6  -5   8 17747.7 361.209  19
   6   5   8 16961.5 370.002  29
   6   5   8 16371.5 314.910  18
   6   5   8 17905.4 365.587  25
   6   5   8 16329.7 342.045  26
   6   5   8 17411.0 370.909  35
   6   5   8 16687.9 368.467  36
   6   5   8 17754.6 400.432  37
  -6   5  -9 2243.04 158.061  23
   6  -5   9 2588.28 210.487  19
   6   5   9 2769.40 227.996  25
   6   5   9 2715.90 233.624  29
   6  -5   9 2393.64 254.585  32
   6   5   9 2802.73 218.338  35
   6   5   9 2459.68 225.522  36
   6   5   9 2624.50 274.597  37
  -6   5 -10 4314.24 161.195  23
   6  -5  10 4472.01 209.376  19
   6   5  10 4725.13 243.840  29
   6   5  10 4350.64 226.298  36
   6   5  10 4782.01 279.234  37
   6   5  10 4765.39 236.797  25
   6  -5  10 4518.82 241.133  32
   6   5  11 576.539 199.919  25
   6  -5  11 390.654 127.303  12
  -6   5 -11 476.359 107.950  23
   6   5  11 534.125 192.376  29
   6   5  12 2572.09 168.827  25
   6   5  12 2272.83 164.594  29
   6  -5  12 2766.95 113.100  12
  -6   5 -12 2036.01 86.3730  23
   6   5  13 8957.45 154.769  25
   6  -5  13 8135.35 155.909  29
  -6   6  14 3145.02 161.210  34
  -6  -6  14 2758.29 125.016  24
  -6  -6  13 7322.34 200.324  24
  -6   6  13 6609.60 226.624  34
  -6   6  13 6679.21 165.275  11
   6   6 -13 7468.85 223.139  31
  -6   6  12 28279.4 465.931  11
  -6   6  12 28952.6 510.995  34
  -6  -6  11 3586.80 179.633  15
  -6   6  11 3378.75 167.902  11
  -6  -6  10 761.493 159.637  15
  -6  -6   9 1757.88 159.863  15
  -6   6   9 1903.75 171.722  11
  -6   6   8 1242.64 220.254   7
  -6   6   8 1081.66 160.486  11
  -6  -6   8 1235.72 151.583  15
  -6   6   7 3248.74 265.751  10
  -6   6   7 3293.15 163.458  11
  -6   6   7 3169.16 242.404   7
  -6  -6   7 3323.04 151.036  15
  -6   6   6 28519.0 609.378  10
  -6   6   6 27817.4 583.597   7
  -6   6   6 27805.8 460.979  11
  -6   6   5 5377.48 286.098  10
  -6   6   5 5478.55 273.730   7
  -6   6   5 5204.38 165.978  11
  -6   6   4 21967.3 511.099  10
  -6   6   4 22628.2 508.020   7
  -6   6   4 23235.5 385.821  11
   6   6  -3 220.068 138.427   9
  -6   6   3 224.989 213.826  10
  -6   6   3 187.767 99.6012  11
  -6   6   2 10101.0 332.409  10
   6   6  -2 9406.49 274.886   9
  -6   6   2 9592.07 192.594  11
  -6   6   1 47078.4 829.133  10
   6   6  -1 43629.1 790.503   9
   6   6   0 97009.4 1544.87   9
   6   6   1 25025.0 524.880   9
   6   6   2 84000.0 1378.45   9
   6   6   3 931.566 212.689   9
   6   6   4 9363.47 236.537  29
   6   6   4 9408.82 235.831  26
  -6   6  -4 9004.05 217.242  23
   6   6   4 9418.53 231.645  22
   6  -6   4 9608.84 247.234  19
   6   6   4 9295.42 219.831  18
   6   6   4 9451.51 364.806   8
   6   6   4 9772.25 249.101  36
   6  -6   5 39.3772 178.271  30
   6   6   5 106.283 163.709  26
   6   6   5 141.742 152.765  22
  -6   6  -5 312.459 142.372  23
   6  -6   5 156.505 181.246  19
   6   6   5-66.2284 130.628  18
   6   6   5 177.982 122.853  16
   6   6   5 37.3063 191.605  36
  -6   6  -5 22.6498 230.710   6
   6   6   5 174.162 213.953   9
   6   6   5 131.733 241.447   8
  -6   6  -6 18248.4 335.352  23
   6   6   6 17732.9 344.220  22
   6  -6   6 17129.0 368.735  30
   6   6   6 17493.2 331.217  18
   6   6   6 17400.8 459.932   9
   6   6   6 17495.5 487.019   8
   6   6   6 17563.3 359.661  26
   6   6   6 18130.0 370.717  35
   6   6   6 17946.4 366.244  36
  -6   6  -7 1519.11 159.418  23
   6   6   7 1660.87 148.969  22
   6  -6   7 1342.92 227.359  30
   6   6   7 1695.15 207.380  29
   6   6   7 1568.78 145.773  18
   6   6   7 1865.69 183.090  26
   6   6   7 1563.57 215.239  35
   6   6   7 1605.71 250.472  37
   6   6   7 1555.62 210.661  36
  -6   6  -8 35729.1 563.136  23
   6  -6   8 35098.0 588.671  19
   6   6   8 36310.1 595.576  29
   6   6   8 36413.3 593.149  36
   6   6   9 699.667 210.394  29
   6   6   9 620.589 191.312  36
   6  -6   9 683.188 206.869  19
  -6   6  -9 587.905 144.992  23
   6   6  10 1599.39 196.816  29
   6  -6  10 1633.69 215.856  32
   6  -6  10 1499.47 186.196  19
  -6   6 -10 1387.38 136.267  23
   6   6  11 2153.59 171.098  29
   6  -6  11 2174.48 119.768  12
  -6   6 -11 2064.21 115.628  23
   6  -6  11 2196.05 154.413  19
   6  -6  12-18.7806 80.7843  12
  -6   6 -12 79.6170 75.2588  20
   6  -6  13 3871.35 99.0262  29
  -6  -7  14 6994.42 152.018  24
   6   7 -14 7232.10 157.147  31
  -6   7  13 804.379 164.742  34
   6   7 -13 684.135 140.111  31
  -6  -7  13 788.739 135.936  24
  -6   7  12 2418.03 219.156  34
   6   7 -12 2456.41 182.162  31
  -6   7  12 2245.83 123.718  11
  -6  -7  11 12298.3 260.610  15
  -6   7  11 11715.8 246.847  11
  -6  -7  10 22696.1 402.370  15
  -6  -7   9 450.087 154.842  15
  -6   7   9 339.449 162.918  11
  -6  -7   8 18310.3 341.772  15
  -6   7   8 18818.0 350.418  11
  -6   7   7 2075.75 165.274  11
  -6  -7   7 1980.32 144.621  15
  -6   7   7 1830.13 160.378  28
  -6   7   6 45664.1 860.259  10
  -6  -7   6 45176.7 713.249  15
  -6   7   6 43983.7 726.012  28
  -6   7   5 10266.8 356.683  10
  -6   7   5 10338.4 354.249   7
  -6   7   5 9817.09 217.956  11
  -6  -7   5 8956.10 196.951  15
  -6   7   5 8714.86 215.895  28
  -6   7   4 10502.4 226.902  11
  -6   7   4 9939.55 352.728   7
  -6   7   4 9976.89 349.459  10
  -6   7   3 49905.0 768.804  11
  -6   7   3 50357.7 913.933  10
  -6   7   2 59825.5 1051.65  10
  -6   7   1 30510.5 612.015  10
   6   7  -1 27414.8 564.377   9
  -6   7   0 17588.7 310.412  13
   6   7   0 16914.8 421.078   9
  -6   7  -1 333.073 103.875  13
   6   7   1 335.749 197.039   9
  -6   7  -2 39283.5 615.053  23
  -6   7  -2 39285.3 610.825  20
   6   7   2 37774.4 623.804  26
   6   7   2 38472.7 611.004  16
   6   7   2 38802.5 616.062  18
   6   7   2 37519.3 621.343  29
   6   7   2 37125.8 743.558   8
   6   7   2 35626.4 724.504   9
   6   7   3 5062.19 314.660   8
   6   7   3 5081.77 264.140   9
   6   7   3 5558.68 193.167  22
   6   7   3 5576.64 190.792  21
   6  -7   3 5224.08 206.815  19
   6   7   3 5692.09 201.844  33
   6   7   3 5332.08 181.419  18
   6   7   3 4820.23 175.075  16
   6   7   3 5728.80 209.063  29
  -6   7  -4 29019.5 483.192  23
   6   7   4 29023.2 498.955  22
   6   7   4 28812.1 492.867  21
   6  -7   4 28357.6 500.121  19
   6   7   4 27691.5 496.713  26
   6   7   4 28817.8 483.778  18
   6   7   4 29196.6 479.847  16
  -6   7  -5 8214.78 220.400  23
   6   7   5 8050.59 231.460  22
   6   7   5 8156.70 214.000  21
   6  -7   5 8240.79 258.448  19
   6   7   5 8182.20 208.721  16
   6   7   5 8500.64 218.845  18
   6   7   5 7503.92 315.175   9
   6   7   5 8712.28 366.588   8
   6   7   5 7604.51 231.554  25
   6   7   5 7740.36 241.279  26
   6   7   6 3085.26 185.352  22
  -6   7  -6 3019.53 176.942  23
   6  -7   6 3038.30 219.460  19
   6   7   6 2984.84 196.838  25
   6   7   6 3190.69 187.686  26
   6   7   6 3172.18 207.882  29
   6  -7   6 2836.81 209.507  30
   6   7   6 2920.29 163.050  18
   6   7   6 2856.40 147.852  16
   6  -7   7 1042.27 213.783  19
   6   7   7 1138.43 194.243  25
   6   7   7 1150.88 180.829  26
   6   7   7 1180.05 158.315  22
  -6   7  -7 1038.37 162.338  23
   6   7   7 1099.40 143.400  18
   6   7   7 1311.72 210.571  29
   6   7   8 23183.7 434.247  29
  -6   7  -8 23731.6 405.561  23
   6   7   8 22392.5 419.428  26
   6   7   8 23063.9 423.434  25
   6   7   9 12639.6 291.834  29
   6   7   9 12292.7 285.217  25
  -6   7  -9 12294.3 254.048  23
   6  -7   9 11914.0 290.854  19
   6  -7  10 11870.7 263.925  19
   6   7  10 11518.1 258.690  25
   6  -7  10 11248.6 283.010  32
  -6   7 -10 11712.6 229.798  23
   6  -7  11 1310.02 133.222  19
  -6   7 -11 1320.30 101.061  23
   6   7  11 1068.72 136.371  29
  -6   7 -12 1881.92 73.4328  20
  -6   8  13 1136.37 142.043  34
  -6   8  12 3442.27 199.576  34
  -6  -8  12 3558.63 165.849  24
  -6  -8  12 3547.33 147.539  19
  -6  -8  12 3562.53 168.647  30
  -6  -8  11 5194.11 206.448  24
   6   8 -11 4937.55 189.006  31
   6   8 -10 8113.90 226.214  31
  -6  -8  10 8154.26 208.132  15
  -6   8  10 7528.35 185.042  13
   6   8  -9 55594.5 855.308  31
  -6   8   9 53456.1 842.119  13
  -6   8   9 55807.8 845.701  11
  -6  -8   9 55425.0 847.035  15
  -6   8   8 10188.3 239.963  11
  -6  -8   8 9699.54 231.847  15
  -6   8   7 909.863 168.103  28
  -6   8   7 935.375 161.553  11
  -6  -8   7 771.516 139.053  15
  -6   8   6 276.424 157.139  28
  -6  -8   6 29.5739 122.565  15
  -6   8   6 131.640 155.789  11
  -6   8   5 4249.50 180.467  11
  -6   8   5 3992.78 285.617   7
  -6   8   5 3741.58 279.444  10
  -6   8   4 25409.6 564.642   7
   6   8  -4 24100.3 401.988  16
  -6   8   4 24278.0 543.342  10
   6  -8  -3 19616.8 374.374  17
   6   8  -3 22110.5 372.661  16
   6   8  -3 19869.5 368.341  22
  -6   8   3 22339.8 509.270  10
   6   8  -2 34235.9 561.962  26
   6   8  -2 33346.7 561.947  22
  -6   8   2 34295.3 558.743  20
   6  -8  -2 33281.1 567.358  17
   6   8  -2 35799.4 561.453  16
  -6   8   2 35026.1 679.669   6
  -6   8   2 36596.9 563.228  13
  -6   8   2 36997.3 705.096  10
   6   8  -1 862.705 142.174  26
   6   8  -1 721.979 145.906  22
  -6   8   1 874.620 127.425  20
   6  -8  -1 855.808 168.003  17
   6   8  -1 892.432 142.670  16
  -6   8   1 846.693 214.245   6
  -6   8   1 922.703 136.245  13
  -6   8   1 1342.44 239.105  10
   6   8  -1 734.153 182.769   8
   6   8   0 32284.5 541.464  26
   6   8   0 30528.7 540.762  22
  -6   8   0 33915.9 532.596  20
   6  -8   0 31857.2 546.244  17
   6   8   0 33099.2 536.266  16
  -6   8   0 35104.1 672.713   6
  -6   8   0 33375.2 524.154  13
  -6   8   0 35551.6 673.948  10
   6   8   0 29333.6 636.831   8
  -6   8  -1 8252.47 195.945  13
   6   8   1 9978.44 235.576  26
   6   8   1 9055.46 234.185  22
  -6   8  -1 9199.14 215.052  20
   6  -8   1 8351.99 229.463  19
   6   8   1 10910.7 261.767  33
  -6   8  -1 8926.36 346.072   6
   6   8   1 7572.15 321.916   8
  -6   8  -1 8812.15 330.828  10
   6   8   2 35223.6 714.339   8
  -6   8  -2 37368.6 569.330  20
   6  -8   2 33096.2 576.646  19
   6   8   2 37006.1 595.769  21
   6   8   2 34473.0 604.570  33
   6   8   2 35123.5 582.528  26
   6   8   2 32439.2 564.212  27
   6   8   2 34980.1 570.338  16
   6   8   3 627.501 169.251  22
  -6   8  -3 751.788 155.264  23
   6   8   3 718.343 180.863  21
   6  -8   3 510.035 181.920  19
  -6   8  -3 801.410 142.495  20
   6   8   3 953.356 147.090  16
   6   8   3 703.576 146.239  18
   6   8   3 637.555 192.878  33
   6   8   3 637.204 126.833  27
   6   8   3 734.553 161.122  26
   6   8   3 337.185 247.229   8
   6   8   4 27817.7 513.483  33
   6   8   4 28957.8 484.093  16
   6   8   4 29915.8 504.308  21
   6  -8   4 28354.5 502.969  19
   6   8   4 29271.1 508.320  22
   6   8   5 47935.8 751.336  22
   6   8   5 47050.9 738.759  21
   6  -8   5 46277.9 747.117  19
   6   8   5 46494.1 742.721  26
   6   8   5 47676.4 749.903  29
   6   8   5 46639.9 727.876  16
   6   8   6 4849.04 222.838  29
   6   8   6 4478.45 212.448  26
   6  -8   6 4187.98 230.211  19
   6   8   6 3999.91 167.766  21
   6   8   6 4258.66 201.851  22
  -6   8  -6 4694.03 191.891  23
   6   8   7 9795.57 266.584  29
   6   8   7 9463.32 254.550  26
   6  -8   7 8899.22 271.298  19
  -6   8  -7 8978.27 233.007  23
   6   8   7 8934.07 237.624  22
   6   8   8 2802.39 201.575  29
   6   8   8 2751.47 173.351  26
  -6   8  -8 3213.66 169.900  23
   6  -8   8 3118.60 217.899  19
  -6   8  -9 708.220 138.499  23
   6  -8  10 1966.75 94.0072  12
   6  -8  10 2196.38 171.156  32
   6  -8  10 2257.28 156.932  19
  -6   8 -10 2197.34 120.063  23
  -6   8 -11 17001.7 271.030  20
   6  -8  11 15990.3 279.758  19
  -6   8 -12 1718.65 51.4579  20
  -6  -9  13 645.381 67.1291  24
  -6  -9  12 14.0870 119.067  30
  -6  -9  12 24.1684 99.8077  19
  -6  -9  12 20.0090 114.678  24
  -6   9  11 3887.30 201.392  34
  -6  -9  11 3697.92 168.578  24
  -6   9  10 14959.5 270.897  13
  -6  -9  10 17320.5 315.110  24
  -6   9   9 12111.0 240.742  13
  -6  -9   9 13294.2 283.402  24
  -6   9   8 6306.99 183.356  13
  -6  -9   8 6265.35 177.647  15
  -6   9   7 374.863 169.327  28
  -6   9   7 483.072 147.526  13
  -6  -9   7 334.262 124.937  15
   6   9  -7 341.154 153.974  33
   6   9  -6 9869.05 257.449  33
  -6   9   6 9387.96 246.903  28
  -6   9   5 5040.65 200.506  28
   6   9  -5 5267.79 220.316  33
  -6   9   5 4681.18 196.218  13
  -6   9   4 34441.7 582.378  28
   6   9  -4 34605.9 597.203  33
  -6   9   4 35976.1 571.608  13
   6   9  -3 1127.62 147.782  16
  -6   9   3 1153.75 157.527  13
   6   9  -3 1338.83 185.477  33
   6   9  -3 1042.50 135.445  22
   6   9  -2 2981.94 163.054  22
  -6   9   2 3042.97 140.980  20
   6   9  -2 3121.79 163.499  26
  -6   9   2 3228.99 168.963  13
   6   9  -2 2945.75 203.522  33
   6  -9  -2 2920.59 186.380  17
   6   9  -2 3247.87 167.980  16
   6   9  -1 4737.88 186.398  22
  -6   9   1 4622.26 163.211  20
   6   9  -1 4878.81 186.040  26
  -6   9   1 4982.70 175.807  13
   6  -9  -1 4421.86 202.057  17
   6   9  -1 4887.65 182.098  16
   6   9   0 16180.4 327.345  22
  -6   9   0 16789.1 307.923  20
   6   9   0 17384.5 330.068  26
  -6   9   0 16610.6 307.184  13
   6   9   0 16586.4 364.228  33
   6  -9   0 15612.1 334.135  17
   6   9   0 16047.4 319.964  16
  -6   9  -1 3763.58 159.998  20
   6   9   1 3848.25 205.006  21
   6   9   1 3909.07 195.695  26
   6   9   1 3863.17 179.722  27
  -6   9  -1 3321.84 143.812  13
   6   9   1 3646.16 190.028  22
   6   9   1 4136.09 218.689  33
  -6   9  -2 1552.62 144.506  20
   6   9   2 1619.00 194.668  21
   6  -9   2 1399.23 171.564  19
   6   9   2 1500.29 183.244  26
   6   9   2 1400.41 154.171  27
   6   9   2 1426.13 201.483  33
   6   9   2 1286.69 171.771  22
   6   9   2 1479.06 153.254  16
   6   9   3 2673.48 222.917  33
   6   9   3 2977.35 189.751  26
   6   9   3 2440.93 160.042  27
   6   9   3 2905.10 169.506  16
   6   9   3 3300.03 209.052  21
  -6   9  -3 3024.15 160.151  20
   6  -9   3 2698.76 195.279  19
   6   9   4 1408.67 137.385  27
   6  -9   4 1293.72 198.071  19
  -6   9  -4 1547.27 148.307  20
  -6   9  -4 1533.57 165.493  23
   6   9   4 1711.64 190.571  22
   6   9   4 1626.17 183.367  21
   6   9   4 1748.78 200.491  33
   6   9   5 304.712 171.799  33
  -6   9  -5 592.525 161.205  23
   6   9   5 576.510 178.747  22
   6   9   5 644.372 184.990  26
   6  -9   5 494.939 197.480  19
  -6   9  -5 453.964 139.500  20
   6   9   5 711.498 163.864  21
   6   9   6 39487.3 641.664  21
   6   9   6 40478.9 660.052  22
   6  -9   6 40104.1 660.368  19
   6   9   7 673.627 155.135  22
   6   9   7 470.130 163.816  26
   6  -9   7 930.742 200.889  19
   6  -9   8 856.986 182.854  19
  -6   9  -8 784.756 139.854  23
  -6   9  -9 301.661 114.737  23
   6  -9   9 315.458 152.393  19
   6  -9   9 338.580 118.205  17
   6  -9   9 370.535 178.154  32
   6  -9   9 241.514 75.3598  12
   6  -9  10 993.279 132.777  32
  -6   9 -10 823.964 85.8151  20
  -6   9 -11 2390.11 69.0745  20
  -6 -10  12 701.432 70.9936  30
  -6  10  12 787.046 77.4175  34
  -6 -10  12 744.983 64.3365  24
  -6  10  11 496.603 122.834  34
  -6 -10  11 430.159 105.196  24
  -6 -10  11 510.660 103.138  19
  -6  10  10 757.060 157.411  34
  -6 -10  10 684.043 136.917  24
  -6 -10  10 755.338 134.064  19
  -6 -10   9 630.437 146.754  24
  -6  10   9 493.563 98.2387  13
  -6  10   8 13471.9 247.114  13
  -6 -10   8 14271.9 272.141  24
   6  10  -7 91.5289 137.740  33
  -6 -10   7 189.434 150.034  24
  -6  10   7 252.766 127.721  13
   6  10  -6 5119.08 196.834  33
  -6 -10   6 4569.96 174.394  24
  -6  10   6 4966.80 199.259  28
  -6  10   5 17344.2 323.220  13
   6  10  -5 17647.4 352.371  33
  -6  10   5 16956.0 341.502  28
  -6  10   4 3580.07 172.172  13
   6  10  -4 3191.63 215.248  33
  -6  10   4 3413.48 187.969  28
   6  10  -3 967.583 209.181  33
  -6  10   3 1004.02 174.279  28
  -6  10   3 1083.63 155.338  13
   6  10  -3 1075.66 141.669  22
   6  10  -2 26703.2 458.361  22
   6  10  -2 26860.1 478.408  21
   6  10  -2 26681.2 459.213  26
   6  10  -2 27694.8 503.302  33
   6  10  -1 477.888 154.559  22
   6  10  -1 408.146 182.634  21
  -6  10   1 319.703 119.188  20
   6  10  -1 392.776 152.056  26
  -6  10   1 634.254 145.526  13
   6  10  -1 332.661 213.558  33
   6 -10  -1 684.011 170.407  17
  -6  10   0 3842.02 148.069  20
   6  10   0 3735.66 191.851  26
   6  10   0 3642.24 196.786  27
  -6  10   0 3974.12 157.111  13
   6  10   0 3938.69 186.070  22
   6 -10   0 3712.53 200.762  17
  -6  10  -1 1164.45 130.300  20
   6  10   1 1134.73 173.014  27
   6  10   1 1250.78 173.606  26
   6  10   1 1532.12 209.285  33
   6  10   1 1175.47 176.571  22
   6 -10   1 982.748 184.928  17
   6  10   2 1142.07 220.565  33
   6  10   2 1168.60 160.286  27
   6  10   2 1160.77 182.212  26
   6  10   2 1333.95 198.184  21
  -6  10  -2 1416.20 136.652  20
   6  10   2 1186.91 179.116  22
   6  10   3 361.729 202.111  33
   6  10   3 479.185 147.400  27
   6  10   3 681.960 184.453  26
   6  10   3 662.355 188.600  21
  -6  10  -3 414.680 130.429  20
   6 -10   3 419.633 168.169  19
  -6  10  -4 9650.87 209.989  20
   6 -10   4 8709.39 239.948  19
   6  10   4 8404.73 214.532  27
   6  10   4 9565.32 250.019  21
   6  10   4 9276.45 249.890  22
   6  10   4 9029.10 260.494  33
   6  10   5 3474.20 192.875  22
   6  10   5 3467.41 174.265  21
  -6  10  -5 3245.52 148.388  20
   6 -10   5 2940.92 190.211  19
   6  10   5 3535.91 190.600  26
   6  10   6 2614.86 175.327  22
   6  10   6 2662.12 175.953  26
   6 -10   6 2452.49 184.403  19
  -6  10  -6 2549.45 135.385  20
  -6  10  -7 671.944 113.560  20
   6 -10   7 517.202 164.536  19
   6 -10   8 6365.77 170.613  17
  -6  10  -8 6794.96 153.068  20
   6 -10   8 6493.36 188.504  19
   6 -10   9 195.024 132.340  32
   6 -10   9 241.635 87.8832  17
  -6  10  -9 255.011 77.4455  20
   6 -10   9 200.215 112.397  19
  -6  10 -10 1881.96 62.2623  20
  -6 -11  11 1421.98 55.0148  19
  -6 -11  11 1252.80 66.6675  30
  -6 -11  10 578.585 110.720  30
  -6 -11  10 411.134 78.0370  24
  -6 -11  10 527.763 88.2874  19
  -6 -11   9 1429.29 106.416  24
  -6 -11   9 1599.39 119.765  19
  -6  11   8 10381.2 189.234  13
  -6 -11   8 9582.23 204.120  24
  -6  11   7 19364.8 314.016  13
   6  11  -7 17921.1 313.839  21
  -6  11   6 139.703 156.254  28
   6  11  -6 71.1971 139.894  33
   6  11  -6-0.53679 120.424  21
  -6  11   5 7222.85 218.215  28
   6  11  -5 7588.94 226.451  33
   6  11  -5 6956.10 196.172  21
  -6  11   4 225.415 162.135  28
  -6  11   4 135.191 134.520  13
   6  11  -4 235.896 180.468  33
   6  11  -4 162.542 146.269  21
   6  11  -3 10504.1 254.821  21
   6  11  -3 11507.4 291.312  33
  -6  11   3 11724.9 261.668  28
  -6  11   3 11177.7 235.871  13
   6  11  -3 10256.1 228.395  22
   6  11  -2 1224.64 176.234  21
   6  11  -2 1273.86 207.605  33
  -6  11   2 1305.18 164.786  28
  -6  11   2 1017.08 137.962  13
   6  11  -2 939.291 140.150  22
   6  11  -1 2524.80 187.319  21
   6  11  -1 2115.49 156.318  22
   6  11  -1 2320.68 183.738  27
   6  11  -1 2479.12 223.709  33
   6 -11  -1 1994.55 160.862  17
   6  11   0 6049.53 213.661  27
   6 -11   0 5497.10 198.307  17
   6  11   0 5844.08 194.204  22
   6  11   0 6262.46 224.240  21
   6  11   1 30.9075 162.692  27
   6  11   1 12.3273 160.716  26
   6 -11   1 125.447 165.193  17
   6  11   1 146.524 208.904  33
   6  11   1-12.3602 155.581  22
   6  11   2 1190.75 153.306  27
   6  11   2 1371.88 181.140  21
   6  11   2 1295.35 171.614  22
   6  11   2 1090.63 174.860  26
   6  11   2 1056.98 199.623  33
   6 -11   2 1228.72 172.857  17
   6  11   3 2614.67 155.110  27
   6 -11   3 2300.69 147.151  19
   6  11   3 3043.12 185.567  21
   6  11   3 2594.14 181.737  22
   6  11   3 2996.59 183.251  26
   6  11   3 3151.73 206.994  33
   6 -11   3 2772.59 181.720  17
   6  11   4 4799.40 185.939  21
   6  11   4 4560.86 196.222  22
   6 -11   4 4330.85 187.931  17
  -6  11  -5 2337.63 113.375  20
   6 -11   5 2050.40 148.547  19
   6  11   5 2302.31 148.204  21
   6  11   5 2496.34 167.165  22
   6 -11   5 2311.60 167.984  17
   6 -11   6 375.445 140.982  17
  -6  11  -6 302.037 92.3756  20
   6 -11   6 338.673 132.986  19
  -6  11  -7 3031.17 99.4550  20
   6 -11   7 2878.66 133.655  19
   6 -11   8 162.401 86.1098  17
   6 -11   8 128.226 93.3749  19
   6 -11   9 11594.8 189.138  17
   6 -11   9 12838.0 204.858  32
  -6 -12   9 8951.79 160.937  30
  -6 -12   9 8335.44 146.004  19
  -6 -12   8 5558.07 122.385  19
  -6 -12   7 2054.22 100.017  19
   6  12  -6 6750.01 145.756  21
  -6 -12   6 6768.30 149.967  19
  -6  12   5 507.484 128.693  28
   6  12  -5 417.868 106.704  21
   6  12  -5 583.292 129.123  33
  -6  12   4 545.563 136.958  28
   6  12  -4 434.425 152.605  33
   6  12  -4 610.690 118.251  21
   6  12  -3 1941.46 140.722  21
   6  12  -3 1878.50 107.773  22
   6  12  -3 2008.79 164.761  27
   6  12  -3 2130.09 176.044  33
  -6  12   3 2074.39 147.655  28
   6  12  -2 39283.3 617.340  21
   6  12  -2 37657.1 604.839  22
   6  12  -2 39569.5 637.457  33
  -6  12   2 38964.4 615.734  28
   6  12  -2 39309.2 623.196  27
   6  12  -1 18758.9 335.979  22
   6  12  -1 18754.5 351.366  27
   6  12  -1 18218.0 374.646  33
  -6  12   1 18781.2 342.517  28
   6  12   0 215.653 149.286  27
   6 -12   0 153.323 122.934  17
   6  12   0 304.248 137.668  22
   6  12   0 309.821 158.291  21
   6 -12   1 1831.50 138.392  17
   6  12   1 2292.97 188.882  33
   6  12   1 1977.13 146.574  27
   6  12   1 2010.85 167.503  21
   6  12   1 2265.12 154.328  22
   6 -12   2 2363.13 145.662  17
   6  12   2 2346.04 140.139  27
   6  12   2 2575.47 159.856  22
   6  12   3 9551.89 223.625  22
   6  12   3 9637.71 221.460  21
   6 -12   4 9952.57 216.718  17
   6  12   4 11365.8 222.158  21
   6 -12   5 4850.55 145.407  17
   6 -12   6 715.866 96.9792  17
   6 -12   7 2598.24 118.569  32
   6 -12   7 2516.78 88.3041  17
   6  13  -7 3456.32 90.4962  27
  -6 -13   6 868.640 65.8345  30
   6  13  -5 2796.59 77.6022  21
  -6  13   4 6377.00 150.363  28
   6  13  -4 6091.71 135.904  21
   6  13  -3 499.550 116.005  27
   6  13  -3 521.012 90.0118  21
  -6  13   3 462.096 101.820  28
   6  13  -2 479.082 117.164  27
   6  13  -2 510.991 100.707  21
  -6  13   2 497.797 104.305  28
   6  13  -1 284.545 114.755  27
   6  13  -1 229.063 105.304  21
  -6  13   1 87.0911 103.168  28
   6  13   0 5379.30 153.666  27
  -6  13   0 5610.18 144.120  28
   6  13   0 5554.44 153.110  21
   6  13   1 541.694 104.799  27
   6 -13   1 446.527 77.2121  17
  -6  13  -1 568.005 97.6130  28
   6  13   1 565.470 109.226  21
   6 -13   2 3444.63 104.439  17
   6  13   3 5391.28 135.399  21
   6 -13   3 4700.59 118.691  17
   6 -13   4 2380.91 87.6699  17
   6 -13   5 1109.57 63.8928  17
   6 -13   5 1252.40 83.9902  32
   6  14  -4 1381.26 55.7827  27
   6  14  -3 462.668 58.5879  27
  -6  14   2 1763.73 65.3835  28
   6  14  -2 1979.36 72.0961  27
   6  14  -2 1888.08 60.2884  21
  -6  14   1 1083.80 59.3264  28
   6  14  -1 1167.20 69.7275  27
  -6  14   0 1636.95 62.0635  28
   6  14   0 2164.50 71.4285  21
  -6  14  -1 9928.60 160.388  28
  -7   0  16 49.1865 67.5464  37
  -7   0  15 1122.68 104.418   5
  -7   0  14-17.0945 129.926   5
  -7   0  13 2185.01 156.153   5
  -7   0  12 33.6329 151.673   5
  -7   0  12 16.4346 124.378  15
  -7   0  11 657.930 159.377   5
  -7   0  11 721.157 132.604  15
  -7   0  10 56.4337 152.285   5
  -7   0   9 15156.0 290.258   5
  -7   0   9 15510.7 413.436   2
  -7   0   8 133.798 122.602   5
  -7   0   8 115.643 213.784   2
  -7   0   7 84904.5 1370.54   2
  -7   0   6 34.2509 174.152  10
  -7   0   5 7730.07 256.838  10
   7   0  -4 8.80549 180.609   1
  -7   0   4 78.7175 147.471  10
   7   0  -3 4434.68 227.372   1
  -7   0   3 4015.92 179.507  10
   7   0  -2 27.9124 179.515   1
  -7   0   2 25.4805 125.238  10
   7   0  -1 58586.0 947.574   1
   7   0  -1 56519.6 851.018   4
  -7   0   1 56023.1 912.759  10
   7   0   0 97.9942 178.341   1
   7   0   0 149.118 93.3286   4
  -7   0   0 28.8826 119.454  10
   7   0   1 4437.93 226.680   1
   7   0   1 4489.54 130.959   4
   7   0   2-15.3951 186.111   1
   7   0   2 56.1012 104.672   4
   7   0   3 41152.8 708.628   1
   7   0   3 38109.9 597.457   4
   7   0   4 194.089 195.896   1
   7   0   4 83.8659 120.057   3
   7   0   5 1915.98 228.328   1
   7   0   5 2152.58 140.622   3
   7   0   6 32.6369 181.640  32
   7   0   6-92.8291 238.952   9
   7   0   6 55.3259 142.677   3
   7   0   7 7855.06 218.964  25
   7   0   7 7820.23 265.152  32
   7   0   7 8587.42 343.333   9
   7   0   7 8943.85 224.415   3
   7   0   8-71.6647 227.948  32
   7   0   8 47.7912 165.385  25
   7   0   9 29338.3 534.132  32
   7   0   9 29134.0 490.661  12
   7   0   9 28320.5 497.249  25
   7   0  10-77.2145 200.771  32
   7   0  10-113.005 225.962  29
   7   0  10 46.2592 167.081  25
   7   0  10 65.8971 150.017  12
   7   0  11 965.654 215.788  35
   7   0  11 1117.55 221.903  29
   7   0  11 921.935 151.108  25
   7   0  11 1111.27 140.219  12
   7   0  12 24.6592 209.214  36
   7   0  12 82.6160 185.978  29
   7   0  12 85.3617 119.757  25
   7   0  12 80.3024 105.235  12
   7   0  13 1507.52 77.9895  25
   7   0  13 2653.79 151.644  29
   7   0  14-12.5874 60.5425  29
  -7   1  16 171.839 72.8424  37
  -7  -1  15 9653.58 187.074   5
  -7  -1  14 468.693 123.495   5
  -7  -1  13 586.617 141.542   5
  -7  -1  12 4438.99 162.804  15
  -7  -1  12 4512.12 173.856   5
  -7  -1  11 639.857 143.547  15
  -7   1  11 623.419 126.294  15
  -7  -1  11 553.587 153.627   5
  -7  -1  10 22208.9 383.462   5
  -7   1  10 21784.4 387.402   5
  -7  -1   9 2685.53 149.931   5
  -7   1   9 2631.64 155.953   5
  -7  -1   9 2850.07 248.268   2
  -7   1   9 2632.27 262.193   2
  -7  -1   8 14099.9 264.933   5
  -7   1   8 14273.2 270.559   5
  -7   1   8 14485.7 386.757   2
  -7  -1   8 14244.1 374.868   2
  -7  -1   7 1111.94 216.824   2
  -7   1   6 40306.9 732.039  10
  -7   1   5 18206.8 409.384  10
  -7  -1   5 17539.6 381.521  10
   7   1  -4 49476.3 862.206   1
   7  -1  -4 49449.5 856.841   1
  -7   1   4 51729.8 855.977  10
  -7  -1   4 50985.3 832.854  10
   7  -1  -3 3620.24 212.403   1
   7   1  -3 3444.22 218.816   1
  -7  -1   3 3391.42 164.458  10
  -7   1   3 3169.37 186.293  10
   7  -1  -2 29590.4 549.950   1
   7   1  -2 29905.6 558.353   1
  -7  -1   2 28031.3 503.374  10
  -7   1   2 29267.5 535.387  10
   7  -1  -1 21108.9 427.148   1
   7   1  -1 20858.6 435.633   1
   7  -1  -1 19570.9 327.157   4
   7   1  -1 19929.4 331.555   4
  -7   1   1 20223.9 405.587  10
  -7  -1   1 19559.4 372.128  10
   7  -1   0 73796.2 1142.76   1
   7   1   0 74495.3 1153.57   1
   7  -1   0 69755.0 1050.95   4
   7   1   0 70670.4 1053.36   4
  -7  -1   0 70328.1 1099.53  10
  -7   1   0 70649.7 1129.10  10
   7  -1   1 153898. 2370.80   1
   7   1   1 159185. 2382.78   1
   7  -1   1 156727. 2292.59   4
   7   1   1 158297. 2294.92   4
   7  -1   2 33471.5 616.205   1
   7   1   2 33518.3 627.780   1
   7  -1   2 33701.0 525.756   4
   7   1   2 34130.6 529.894   4
   7  -1   3 17925.4 397.427   1
   7   1   3 18320.8 412.519   1
   7  -1   3 16492.6 289.146   4
   7   1   3 16575.1 294.491   4
   7  -1   4 17301.6 408.380   1
   7   1   4 17370.7 425.650   1
   7   1   4 17594.6 313.097   3
   7  -1   4 17714.7 307.943   3
   7  -1   5 1759.81 217.164   1
   7   1   5 1747.73 230.261   1
   7  -1   5 1808.10 134.729   3
   7   1   5 1755.87 141.150   3
   7   1   5 1997.64 251.324   9
   7  -1   6 474.223 156.887  19
   7  -1   6 210.676 143.018   3
   7   1   6 174.697 150.342   3
   7   1   6 387.483 216.336   9
   7   1   6 396.788 185.152  32
   7  -1   6 692.047 195.498  32
   7   1   6 322.363 168.095  29
   7   1   7 45211.7 742.567  29
   7   1   7 45379.1 726.631  25
   7   1   7 44002.9 714.846   3
   7  -1   7 46058.2 711.870   3
   7  -1   7 44528.3 874.593   9
   7   1   7 43501.9 864.022   9
   7   1   7 47491.1 750.496  32
   7  -1   7 46950.4 750.945  32
   7   1   8 2149.23 189.560  25
   7   1   8 1684.73 153.015  12
   7   1   8 2169.53 232.331  29
   7   1   8 2367.62 227.737  32
   7  -1   8 2303.12 237.197  32
   7   1   9 2628.73 200.096  25
   7   1   9 2756.01 227.884  32
   7  -1   9 2671.93 244.758  32
   7   1   9 2677.53 158.457  12
   7   1   9 2390.01 242.047  29
   7   1  10 19069.7 374.299  25
   7   1  10 20556.8 421.986  35
   7  -1  10 19096.6 397.669  32
   7   1  10 19819.6 412.947  29
   7  -1  10 21128.1 360.545  12
   7   1  10 20139.8 350.926  12
   7   1  11 1215.35 251.149  36
   7   1  11 1036.09 219.227  35
   7   1  11 982.764 168.782  25
   7  -1  11 734.121 131.392  25
   7   1  11 1178.49 226.494  29
   7  -1  11 1112.12 216.334  29
   7   1  11 884.318 126.294  12
   7  -1  11 808.861 141.949  12
   7   1  12 65.7787 192.372  36
   7   1  12 169.916 134.497  25
   7   1  12 219.145 191.748  29
   7  -1  12 132.226 177.587  29
   7  -1  12 310.139 109.136  12
   7  -1  13 2222.34 148.330  36
   7   1  13 2137.36 142.701  29
   7  -1  13 2342.68 137.431  29
   7  -1  14 870.583 61.7701  29
  -7   2  16 1865.29 79.0206  37
  -7  -2  15 429.065 86.4902   5
  -7   2  15 342.479 95.9587   5
  -7  -2  14 7124.25 169.621   5
  -7   2  14 7466.79 181.122   5
  -7   2  14 6923.00 174.488  11
  -7  -2  13 1851.19 138.219   5
  -7   2  13 2037.34 154.972   5
  -7  -2  13 1817.07 134.062  15
  -7  -2  12 11280.7 240.223   5
  -7   2  12 11747.9 254.748   5
  -7  -2  12 11826.8 246.227  15
  -7  -2  11 10249.1 230.796   5
  -7   2  11 10724.0 242.804   5
  -7  -2  11 9905.72 235.148  15
  -7  -2  10 33385.6 542.180   5
  -7   2  10 34592.0 550.092   5
  -7  -2   9 2081.91 142.756   5
  -7   2   9 2245.13 157.322   5
  -7  -2   9 2195.87 228.369   2
  -7   2   9 1829.61 245.047   2
  -7  -2   8 4219.06 147.187   5
  -7   2   8 4554.56 162.586   5
  -7   2   8 5033.12 284.996   2
  -7  -2   8 4775.16 260.261   2
  -7  -2   7 1694.49 216.415   2
  -7   2   7 1538.22 237.720   2
  -7   2   7 1511.28 227.874  10
  -7   2   6 1755.82 212.665  10
  -7   2   5 683.284 191.806  10
   7   2  -4 147089. 2241.55   1
   7  -2  -4 144128. 2229.08   1
  -7   2   4 148890. 2243.29  10
   7  -2  -3 452.084 173.090   1
   7   2  -3 536.069 187.119   1
  -7   2   3 679.602 174.709  10
   7   2  -3 538.272 134.885   9
   7  -2  -2 31007.8 579.671   1
   7   2  -2 31399.4 595.357   1
  -7   2   2 32905.8 593.745  10
   7   2  -2 31723.1 585.362   9
   7  -2  -1 4726.89 222.518   1
   7   2  -1 4969.95 244.555   1
   7   2  -1 4874.74 137.296   4
   7  -2  -1 4599.46 127.355   4
  -7   2   1 4830.86 211.488  10
   7   2  -1 4601.69 218.125   9
   7  -2   0 43891.6 738.285   1
   7   2   0 46352.7 760.581   1
   7   2   0 43094.4 651.817   4
   7  -2   0 40916.5 645.366   4
  -7   2   0 43661.9 740.783  10
   7  -2   1 6072.45 230.477   1
   7   2   1 6082.73 251.459   1
   7  -2   1 6017.33 146.083   4
   7   2   1 6544.34 154.818   4
   7  -2   2 131791. 2010.05   1
   7   2   2 135881. 2031.54   1
   7   2   2 133029. 1928.94   4
   7  -2   3 20718.5 440.081   1
   7  -2   3 19839.8 334.707   4
   7   2   3 20205.8 343.481   4
   7  -2   4 28568.7 568.921   1
   7   2   4 29242.6 593.518   1
   7   2   4 29944.8 483.807   3
   7  -2   4 29890.3 475.480   3
   7  -2   5 27177.2 554.418   1
   7   2   5 26715.7 574.880   1
   7   2   5 28131.3 466.557   3
   7  -2   5 29008.1 459.368   3
   7   2   5 28511.0 570.111   8
   7   2   6 2173.99 201.957   8
   7   2   6 1771.75 245.915   9
   7  -2   6 2065.83 176.572  19
   7   2   6 2186.75 189.531  29
   7   2   6 2326.76 201.826  32
   7  -2   6 2405.01 209.273  32
   7  -2   6 2067.19 151.610   3
   7   2   6 2086.36 164.210   3
   7   2   6 2214.15 167.788  25
   7   2   7 2255.41 185.873  25
   7   2   7 1727.88 251.589   9
   7  -2   7 2170.80 184.651  19
   7   2   7 2391.96 217.091  32
   7  -2   7 2439.08 241.973  32
   7   2   7 2162.69 215.503  29
   7   2   7 1949.98 132.557  12
   7  -2   7 2057.95 159.195   3
   7   2   7 1915.82 171.407   3
   7  -2   8 36523.4 601.529  19
   7   2   8 37739.9 613.657  25
   7   2   8 36332.8 622.331  32
   7  -2   8 38762.0 644.810  32
   7   2   8 35313.9 578.874  12
   7   2   8 37403.4 633.390  29
   7   2   9 884.299 198.707  25
   7   2   9 649.788 257.549  36
   7   2   9 741.933 228.237  35
   7  -2   9 831.979 232.747  32
   7   2   9 783.973 131.687  12
   7   2   9 734.326 236.604  29
   7   2  10 23800.0 441.169  25
   7   2  10 25230.7 481.403  35
   7   2  10 24774.0 484.857  36
   7  -2  10 23619.0 458.342  32
   7   2  10 24102.6 470.233  29
   7  -2  10 24090.8 421.234  12
   7  -2  11 1503.79 139.558  12
   7   2  11 1509.90 181.737  25
   7   2  11 1199.15 224.120  29
   7  -2  11 1380.74 205.551  29
   7   2  11 1375.91 230.476  36
   7   2  11 1170.44 212.440  35
   7  -2  12 6066.27 158.000  12
   7   2  12 6336.13 185.487  25
   7  -2  13 967.934 143.636  36
   7  -2  13 874.044 118.443  29
   7   2  13 707.098 88.7474  25
  -7  -3  15 6763.26 134.424   5
  -7   3  14 3614.36 131.298  11
  -7   3  14 3929.09 136.403   5
  -7  -3  14 3575.00 121.955   5
  -7  -3  13 279.913 130.382  15
  -7  -3  13 258.633 117.901   5
  -7   3  13 439.374 137.072   5
  -7   3  13 95.6211 141.426  34
  -7  -3  12 14587.2 280.860  15
  -7  -3  12 14484.9 266.537   5
  -7  -3  11 13290.0 269.403   5
  -7   3  11 14244.0 285.896   5
  -7  -3  10 20988.4 369.213   5
  -7   3  10 21982.2 383.756   5
  -7  -3  10 22273.6 385.416  15
  -7  -3   9 8610.50 289.315   2
  -7   3   9 8108.28 316.124   2
  -7  -3   9 8826.31 200.003   5
  -7   3   9 8594.12 217.693   5
  -7   3   8 56732.1 969.071   2
  -7  -3   8 56179.8 939.116   2
  -7  -3   8 54044.5 826.805   5
  -7   3   8 54587.6 835.437   5
  -7   3   7 10255.3 349.655  10
  -7   3   7 10639.3 344.198   2
  -7  -3   7 11284.3 318.072   2
  -7   3   6 13882.4 383.003  10
  -7   3   6 13695.7 371.139   2
  -7  -3   6 14396.4 348.521   2
   7   3  -5 37482.6 683.882   1
   7  -3  -5 35887.5 665.322   1
  -7   3   5 36331.0 645.208   7
   7  -3  -4 34737.8 639.984   1
   7   3  -4 35738.8 657.586   1
  -7   3   4 36676.7 671.816  10
  -7   3   4 36058.6 631.058   7
  -7   3   3 71533.2 1134.92  10
   7   3  -3 71363.6 1119.28   1
  -7   3   2 13.8845 177.440  10
   7   3  -2 22.4621 140.035   9
   7  -3  -2 61.1435 168.923   1
   7   3  -2 85.3949 193.830   1
  -7   3   1 82187.2 1293.09  10
   7   3  -1 78816.3 1281.96   9
   7   3  -1 81518.5 1186.49   4
   7  -3  -1 77841.4 1179.83   4
   7  -3  -1 78192.3 1257.82   1
   7   3  -1 84358.5 1285.49   1
   7   3   0 13572.6 347.665   9
  -7   3   0 13707.5 348.569  10
   7  -3   0 12729.8 230.467   4
   7   3   0 13330.3 241.169   4
   7  -3   0 12869.0 312.552   1
   7   3   0 13768.3 344.684   1
   7   3   1 50826.0 851.526   9
   7   3   1 49168.5 732.268   4
   7  -3   1 46434.4 723.200   4
   7  -3   1 47557.1 806.099   1
   7   3   1 49909.7 832.031   1
   7   3   2 1803.08 208.009   9
   7  -3   2 1735.55 105.041   4
   7   3   2 1700.05 120.079   4
   7  -3   2 1719.94 187.955   1
   7   3   2 1835.84 217.138   1
   7   3   3 31903.4 617.088   9
   7  -3   3 29188.8 469.385   4
   7   3   3 29620.5 478.203   4
   7  -3   3 31599.5 573.411   1
   7   3   3 31641.3 603.891   1
   7   3   4 24749.2 550.015   9
   7  -3   4 23482.5 490.921   1
   7   3   4 22726.7 515.534   1
   7   3   4 24497.0 411.478   3
   7  -3   4 25253.1 401.939   3
   7   3   5 10037.0 336.987   8
   7   3   5 10451.8 353.961   9
   7  -3   5 11921.7 261.340  19
   7  -3   5 8766.50 294.470   1
   7   3   5 8449.81 317.553   1
   7   3   5 13422.6 272.864  35
   7  -3   5 10086.7 215.139   3
   7   3   5 9383.01 225.392   3
   7   3   6 3625.87 204.728  32
   7   3   6 3656.94 190.692  25
  -7   3  -6 3136.78 140.064  23
   7  -3   6 3577.55 202.846  19
   7   3   6 3538.22 210.386  29
   7  -3   6 3541.42 156.581   3
   7   3   6 3239.79 170.630   3
   7   3   6 3293.12 258.384   9
   7   3   6 3049.97 240.046   8
   7   3   7 15256.4 339.322  29
  -7   3  -7 13537.5 275.471  23
   7  -3   7 15101.7 322.591  19
   7   3   7 12895.3 425.098   9
   7   3   7 15120.5 322.724  25
   7   3   7 14697.3 343.562  32
   7  -3   7 15479.1 369.769  32
   7   3   7 15477.3 347.846  35
   7   3   7 15406.8 351.819  36
   7   3   8 1906.66 247.396  35
   7   3   8 1897.02 252.604  36
   7  -3   8 1119.31 197.816  19
   7   3   8 1338.88 209.888  25
   7   3   8 1486.06 171.121  26
   7   3   8 1512.67 226.070  29
   7  -3   8 1749.41 252.506  32
   7   3   9 900.139 252.438  36
   7   3   9 1136.51 235.611  35
   7   3   9 782.340 142.131  18
   7   3   9 1044.54 204.334  25
   7  -3   9 960.482 246.346  32
   7   3   9 930.957 235.592  29
   7  -3   9 829.498 184.473  19
   7   3  10 6720.78 266.304  35
   7   3  10 6522.52 276.884  36
   7  -3  10 6217.63 254.992  32
   7   3  10 6300.97 240.588  25
   7   3  10 6549.84 269.852  29
   7   3  11 13866.1 294.535  25
   7   3  11 13388.9 309.897  35
   7   3  11 14003.7 315.691  36
   7  -3  12 210.777 100.100  12
   7   3  12 209.242 137.176  25
   7  -3  12 289.824 149.352  29
   7   3  13 840.970 86.9442  25
   7   3  13 885.047 114.823  29
   7  -3  13 780.991 105.163  29
   7  -3  13 855.431 132.714  36
   7   4 -15 72.0917 91.5608  31
  -7   4  15 0.73715 101.516  37
  -7   4  14 4699.53 130.974  11
  -7  -4  14 4571.53 116.528   5
  -7  -4  13 5916.53 170.285  15
  -7   4  13 6018.60 168.811  11
  -7  -4  13 5670.37 145.882   5
  -7  -4  12 1261.97 118.659   5
  -7   4  12 1361.65 140.081   5
  -7   4  12 1470.53 181.355  34
  -7  -4  12 1393.63 151.247  15
  -7  -4  11 293.245 121.120   5
  -7   4  11 364.963 142.210   5
  -7  -4  10 1558.86 131.080   5
  -7   4  10 1638.70 153.011   5
  -7  -4   9 404.749 152.281  15
  -7   4   9 336.555 141.093   5
  -7  -4   9 397.740 122.374   5
  -7   4   8 560.633 129.660   5
  -7  -4   8 414.084 114.933   5
  -7  -4   8 853.403 190.739   2
  -7   4   8 382.998 218.805   2
  -7  -4   7 1304.95 191.217   2
  -7   4   7 1175.48 218.537   2
  -7  -4   7 1260.62 107.707   5
  -7   4   7 1354.05 126.841   5
  -7   4   7 1245.93 238.997  10
  -7   4   6 97752.8 1539.18   2
  -7  -4   6 101375. 1517.24   2
   7   4  -6 92303.2 1527.94   1
   7  -4  -6 91857.5 1513.40   1
  -7   4   6 95293.6 1524.90   7
  -7   4   6 103097. 1589.70  10
   7  -4  -5 292.132 167.547   1
   7   4  -5 471.210 183.972   1
  -7   4   5 323.097 158.924   7
  -7   4   5 258.891 211.449  10
  -7   4   4 4018.19 204.932   7
   7  -4  -4 3833.48 203.942   1
   7   4  -4 4199.51 223.694   1
  -7   4   4 3935.72 247.450  10
  -7   4   4 3921.35 127.076  11
   7  -4  -3 17153.9 384.089   1
   7   4  -3 17732.2 406.585   1
   7   4  -3 17804.1 380.235   9
  -7   4   3 18219.8 301.328  11
   7  -4  -2 12886.5 310.144   1
   7   4  -2 13490.4 338.591   1
   7  -4  -2 11835.1 221.455   4
   7   4  -2 12640.3 233.577   4
  -7   4   2 12779.6 357.479  10
   7   4  -2 11309.8 312.085   9
   7  -4  -1 32282.1 564.284   1
   7   4  -1 31371.3 485.958   4
  -7   4   1 31469.1 612.156  10
   7   4  -1 30499.0 585.362   9
   7  -4   0 77326.8 1241.53   1
   7   4   0 80551.9 1268.58   1
   7   4   0 81226.1 1179.33   4
   7  -4   0 76521.5 1170.53   4
  -7   4   0 87666.6 1311.01  10
   7   4   0 83217.6 1296.57   9
   7  -4   1 8185.55 247.494   1
   7   4   1 8372.99 274.581   1
   7  -4   1 7921.32 166.963   4
   7   4   1 8245.89 180.846   4
   7   4   1 7882.30 281.245   9
   7  -4   2 8540.53 257.082   1
   7   4   2 8214.26 279.825   1
   7  -4   2 7865.47 166.067   4
   7   4   2 7821.05 179.990   4
   7   4   2 7920.02 300.335   9
   7  -4   3 1547.48 176.406   1
   7   4   3 1288.16 199.816   1
   7   4   3 1388.64 120.881   3
   7  -4   3 1418.94 106.651   3
   7   4   3 1212.25 211.086   9
   7  -4   4 6229.01 238.360   1
   7  -4   4 6366.05 156.398   3
   7   4   4 6001.59 167.547   3
   7   4   5 5195.85 216.503  29
   7   4   5 5235.10 202.254  25
  -7   4  -5 4651.05 165.817  23
   7  -4   5 5343.65 221.763  19
   7  -4   5 5880.98 162.176   3
   7   4   5 5714.01 175.600   3
   7   4   5 5708.62 285.669   8
   7   4   5 5214.20 296.346   9
   7   4   5 4544.43 226.612  35
   7   4   6 82583.3 1244.01  29
   7   4   6 84345.4 1238.07  25
   7   4   6 76291.8 1366.56   9
   7   4   6 77450.9 1365.60   8
   7  -4   6 82705.8 1236.54  19
   7   4   6 83460.5 1252.96  36
   7  -4   6 80790.9 1217.86  17
  -7   4  -6 80267.1 1216.07  23
   7  -4   6 81698.9 1205.74   3
   7   4   6 77270.0 1212.21   3
   7   4   7 2582.58 225.935  29
  -7   4  -7 2642.12 149.892  23
   7  -4   7 2863.80 216.264  19
   7   4   7 2678.47 212.049  25
   7   4   7 2449.07 183.541  26
   7   4   7 2390.90 169.184  18
   7  -4   7 2474.32 159.311  17
   7  -4   7 2557.17 244.621  32
   7   4   7 2761.75 230.671  35
   7   4   7 2476.00 248.342  36
   7   4   8 15970.1 374.183  29
  -7   4  -8 16161.1 303.412  23
   7  -4   8 16915.0 348.946  19
   7   4   8 17793.2 358.961  25
   7   4   8 15666.3 338.373  26
   7   4   8 16029.4 316.786  18
   7  -4   8 17438.0 397.163  32
   7   4   8 17187.6 388.832  35
   7   4   8 16065.4 380.204  36
   7   4   9 12345.1 317.668  29
   7  -4   9 11776.0 283.742  19
   7   4   9 12427.5 328.675  35
   7   4   9 12026.5 328.445  36
   7   4   9 12319.8 303.238  25
   7  -4   9 11839.5 331.064  32
   7   4  10 2779.94 223.404  35
   7   4  10 3104.25 233.483  36
   7  -4  10 2631.99 222.551  32
   7   4  10 2641.91 212.212  25
   7  -4  10 2446.62 172.375  19
   7   4  11 3711.41 187.758  25
  -7   4 -11 2961.16 109.484  20
   7   4  12 16421.8 286.565  25
   7   4  12 16082.4 303.437  29
   7   4  13 1671.86 88.9365  29
   7  -4  13 1522.22 80.7601  29
  -7   5  14 15863.6 288.288  34
  -7  -5  13 1718.25 91.7582   5
  -7   5  13 1749.25 164.610  34
  -7  -5  13 1866.92 129.844  15
  -7  -5  13 1953.66 153.133  24
  -7   5  13 2011.86 119.378  11
  -7   5  12 4321.62 204.088  34
  -7  -5  12 3315.72 120.844   5
  -7  -5  11 4511.25 138.957   5
  -7   5  11 5257.50 186.053  11
  -7  -5  10 18284.3 315.545   5
  -7   5  10 18198.7 327.209   5
  -7  -5  10 19133.7 348.735  15
  -7  -5   9 492.505 154.543  15
  -7   5   9 360.664 156.973  11
  -7   5   9 417.251 128.603   5
  -7  -5   9 355.567 110.032   5
  -7  -5   8 35843.4 564.756  15
  -7   5   8 36353.7 566.353  11
  -7   5   7 209.227 189.747   2
  -7   5   7 99.2045 142.863  11
  -7   5   7 68.3822 115.202   5
  -7   5   7-115.223 187.810   7
  -7   5   6 2548.54 147.812  11
  -7   5   6 2410.91 207.382   2
   7   5  -6 2113.44 194.704   1
  -7   5   6 2315.92 214.031   7
  -7   5   5 10082.6 213.257  11
  -7   5   5 9645.02 293.780   2
   7   5  -5 9106.78 284.827   1
  -7   5   5 9820.40 310.372   7
   7  -5  -4 10374.7 280.100   1
   7   5  -4 10033.2 295.582   1
  -7   5   4 10010.1 316.851   7
  -7   5   4 10477.6 210.759  11
  -7   5   4 10134.7 344.783  10
   7  -5  -3 3736.42 193.927   1
   7   5  -3 4008.01 217.419   1
   7   5  -3 3868.27 131.361   4
  -7   5   3 3726.47 127.981  11
  -7   5   3 3778.64 257.499  10
   7   5  -2 70711.5 1151.23   9
   7  -5  -2 68105.9 1110.61   1
   7   5  -2 70039.0 1133.30   1
   7   5  -2 70113.5 1044.97   4
  -7   5   1 1809.93 234.253  10
   7   5  -1 1432.99 184.485   9
   7  -5  -1 1383.52 154.439   1
   7   5  -1 1416.99 171.745   1
   7   5  -1 1893.55 107.060   4
   7   5   0 1189.44 196.389   9
  -7   5   0 1355.39 230.491  10
   7  -5   0 1538.29 154.665   1
   7   5   0 1363.89 177.423   1
   7   5   0 1279.38 105.390   4
   7   5   1 1115.49 198.177   9
   7   5   1 1300.40 182.455   1
   7  -5   1 1147.76 156.997   1
   7   5   1 1178.07 103.497   4
   7   5   2 18580.0 440.282   9
   7  -5   2 17199.6 370.188   1
   7   5   2 16519.0 388.835   1
   7   5   2 17847.9 301.117   3
   7   5   3 62561.9 1094.06   9
   7   5   3 61957.4 939.496   3
   7  -5   3 64490.6 934.423   3
   7  -5   3 62302.7 1016.62   1
   7   5   4 109245. 1651.12  29
   7   5   4 110453. 1643.11  25
  -7   5  -4 106859. 1637.44  23
   7  -5   4 112290. 1651.74  19
   7   5   4 111003. 1644.00  18
   7  -5   4 113793. 1620.47   3
   7   5   4 107837. 1624.79   3
   7   5   4 109157. 1658.94  35
   7   5   4 112428. 1804.13   8
   7   5   5 3411.59 204.653  29
  -7   5  -5 3941.08 167.204  23
   7   5   5 3882.11 174.910  22
   7   5   5 2985.12 224.777  35
   7   5   5 3137.62 239.212  36
   7   5   5 4040.09 178.379  18
   7   5   5 4326.99 155.170  16
   7   5   5 3576.25 199.713  25
   7   5   5 3348.09 191.768  26
   7  -5   5 4871.05 139.506   3
   7   5   5 4591.82 153.350   3
   7   5   5 4177.16 271.486   9
   7   5   5 4604.43 302.059   8
  -7   5  -6 27442.5 456.304  23
   7   5   6 25760.1 463.195  22
   7   5   6 26926.5 488.307  29
   7   5   6 26741.9 450.817  16
   7   5   6 27121.5 461.319  18
   7   5   6 27840.0 481.406  25
   7   5   6 27448.1 487.014  26
   7   5   6 25520.7 498.900  36
  -7   5  -7 6274.56 194.542  23
   7  -5   7 6827.48 255.214  19
   7   5   7 5964.96 258.437  29
   7  -5   7 6748.49 205.988  17
   7   5   7 6678.77 202.855  18
   7   5   7 6720.38 246.709  25
   7   5   7 6466.61 235.613  26
   7   5   7 6193.97 271.372  35
   7   5   7 6298.40 273.066  36
  -7   5  -8 2588.36 155.341  23
   7  -5   8 2606.77 218.220  19
   7  -5   8 2472.89 267.347  32
   7  -5   8 2302.30 157.065  17
   7   5   8 2437.59 154.111  18
   7   5   8 2759.91 245.711  35
   7   5   8 2642.58 245.599  36
   7   5   8 2683.12 218.120  25
   7   5   8 2561.10 189.767  26
   7  -5   9 64.0728 190.400  19
   7   5   9-185.399 201.934  25
   7  -5   9 184.472 233.161  32
  -7   5  -9-78.9488 128.877  23
   7   5   9-22.2386 221.296  36
   7   5   9-109.545 216.724  35
   7  -5  10 1321.79 168.818  19
   7   5  10 1233.58 191.890  25
   7  -5  10 1348.26 203.992  32
  -7   5 -10 1245.63 110.373  23
   7   5  11 394.308 163.595  29
   7   5  11 291.392 152.014  25
   7  -5  11 261.680 104.147  12
  -7   5 -11 371.006 88.2902  20
  -7   5 -12 1824.10 63.7490  20
   7  -5  12 2302.69 108.739  29
   7   6 -14 1038.35 101.125  31
  -7   6  14 1225.46 108.692  34
  -7  -6  13 4025.26 154.113  24
   7   6 -13 4243.85 167.847  31
  -7   6  13 4013.43 171.968  34
  -7   6  12 100.784 184.431  34
  -7  -6  12 142.536 136.464  15
  -7  -6  11 4140.02 178.684  15
  -7   6  11 4176.45 165.310  11
  -7  -6  10 2064.07 167.258  15
  -7   6  10 2322.43 164.324  11
  -7  -6   9 5499.76 192.484  15
  -7   6   9 5429.43 192.216  11
  -7  -6   8 617.153 151.957  15
  -7   6   8 639.202 156.374  11
  -7  -6   7 17103.4 322.033  15
  -7   6   7 17955.5 328.247  11
  -7   6   6 29170.4 470.105  11
  -7   6   6 27767.8 624.071  10
  -7   6   5 3027.97 151.365  11
  -7   6   5 2886.06 238.560   7
  -7   6   4 3923.93 144.913  11
  -7   6   4 3707.00 275.665  10
   7   6  -4 3716.81 142.698  16
   7  -6  -4 3213.91 171.460  17
  -7   6   4 3955.19 253.606   7
  -7   6   3 23618.2 389.379  11
   7   6  -2 65921.2 1097.02   9
   7   6  -1 6742.41 271.386   9
   7   6   0 1659.74 210.239   9
   7   6   1 849.494 145.398  18
   7  -6   1 788.655 172.721  17
  -7   6  -1 520.101 132.841  20
   7   6   2 12231.3 370.866   9
   7  -6   2 12867.2 287.656  19
   7   6   2 13242.9 286.674  29
   7   6   2 12787.7 278.119  26
   7   6   3 61110.0 989.342  26
  -7   6  -3 64658.1 977.711  23
   7  -6   3 62775.6 987.835  19
   7   6   3 67161.0 984.123  21
   7   6   3 65661.6 998.383  35
   7   6   3 61883.7 975.780  16
   7   6   3 62809.4 980.306  18
   7   6   3 65258.5 987.191  29
   7   6   3 60951.0 1103.88   9
   7   6   4 6830.57 226.411  26
  -7   6  -4 6418.69 203.587  23
   7   6   4 7061.49 225.315  22
   7  -6   4 6489.89 244.261  19
   7   6   4 7069.68 244.721  35
   7   6   4 7159.59 251.628  36
   7   6   4 6573.97 200.149  18
   7   6   4 6447.01 190.254  16
   7   6   4 6934.75 234.961  29
   7   6   4 6503.55 338.518   8
  -7   6  -5 12137.9 267.241  23
   7   6   5 12303.9 280.375  22
   7  -6   5 12061.3 305.819  19
   7   6   5 11959.8 254.937  16
   7   6   5 11811.8 262.312  18
   7   6   5 12163.4 298.884  29
   7   6   5 11956.1 282.474  25
   7   6   5 12431.9 299.018  26
   7   6   5 12373.5 312.519  36
  -7   6  -6 24898.7 430.385  23
   7   6   6 23690.5 437.492  22
   7   6   6 23484.0 418.717  16
   7   6   6 24117.6 429.552  18
   7   6   6 25261.1 460.332  29
   7   6   6 24580.8 444.347  25
   7   6   6 26036.8 463.222  26
   7   6   6 25815.9 474.840  36
  -7   6  -7 16211.6 320.386  23
   7   6   7 16069.4 320.341  18
   7   6   7 17115.7 349.263  25
   7   6   7 17274.5 352.111  26
   7   6   7 16435.5 370.582  36
  -7   6  -8 2630.75 159.865  23
   7  -6   8 2850.49 215.488  19
   7  -6   8 3161.51 267.537  32
   7  -6   8 2360.18 163.511  17
   7   6   8 2672.17 204.753  25
   7   6   8 2996.66 186.818  26
   7   6   8 3148.72 231.307  36
   7  -6   9 17206.2 344.769  19
   7   6   9 16917.5 343.101  25
   7   6   9 17499.8 357.592  29
  -7   6  -9 16619.5 307.034  23
   7   6  10 2915.92 189.194  29
   7   6  10 2912.82 176.856  25
   7  -6  10 2644.81 196.588  32
  -7   6 -10 2844.56 124.473  20
   7  -6  10 2695.05 166.471  19
   7  -6  11 7475.73 149.978  12
   7   6  11 7076.67 193.093  29
  -7   6 -11 7019.26 147.699  20
   7  -6  12 882.729 62.3308  29
  -7   6 -12 976.596 44.5670  20
  -7   7  13 1944.61 139.732  34
  -7  -7  13 1953.50 119.287  24
  -7   7  12 1609.83 184.960  34
   7   7 -12 1367.78 147.289  31
  -7   7  11 4387.06 139.275  13
  -7  -7  11 5375.22 173.260  15
  -7   7  10 225.144 130.954  11
  -7  -7  10 263.607 149.039  15
  -7   7   9 6074.78 187.986  11
  -7  -7   9 6149.71 191.160  15
  -7   7   8 17406.0 325.834  11
  -7  -7   8 17299.7 324.083  15
  -7   7   7 12068.2 255.022  11
  -7  -7   7 11575.3 248.940  15
  -7   7   6 11942.9 247.201  11
  -7  -7   6 10795.8 234.051  15
  -7  -7   5 15852.1 296.682  15
   7   7  -5 16549.7 304.526  16
  -7   7   5 16967.5 441.062   7
  -7   7   5 17881.0 312.146  11
  -7   7   5 17124.1 465.289  10
   7   7  -4 779.200 123.523  16
   7  -7  -4 909.766 161.320  17
  -7   7   4 927.222 238.143   7
  -7   7   4 976.097 134.688  11
  -7   7   4 843.797 242.477  10
  -7   7   3 3165.08 271.204   7
  -7   7   3 2542.79 257.246  10
   7  -7  -3 2522.43 180.589  17
   7   7  -3 2794.35 147.593  16
  -7   7   2 8328.82 210.023  20
   7   7  -2 8302.68 204.214  26
  -7   7   2 8172.12 341.362  10
   7  -7  -2 7773.27 233.325  17
   7   7  -2 8661.51 209.512  16
   7   7  -1 9463.64 223.634  18
  -7   7   1 8799.06 216.040  20
   7   7  -1 9053.19 215.304  16
   7  -7  -1 9102.40 248.058  17
   7   7  -1 8679.90 225.342  26
   7   7  -1 8448.13 299.733   9
  -7   7   0 1770.83 145.924  20
   7  -7   0 1715.44 165.885  19
  -7   7   0 2202.97 126.629  13
   7   7   0 2131.21 150.901  16
   7  -7   0 2245.74 187.672  17
   7   7   0 2163.84 166.184  18
   7   7   0 1457.71 162.759  26
  -7   7   0 2593.88 257.413  10
   7   7   0 2409.76 210.149   9
   7  -7   1 6636.29 225.471  17
   7   7   1 6577.86 208.841  18
  -7   7  -1 7211.62 197.189  20
   7  -7   1 6131.22 216.414  19
   7   7   1 6567.42 210.610  26
  -7   7  -1 6279.32 301.552  10
   7   7   1 5697.06 281.616   9
   7   7   2 6137.00 214.033  22
  -7   7  -2 6502.09 190.122  20
   7  -7   2 5938.45 221.903  19
   7   7   2 6629.07 217.659  21
   7  -7   2 6299.89 230.148  17
   7   7   2 5943.80 197.351  16
   7   7   2 6264.63 310.586   8
   7   7   2 5678.42 284.934   9
   7   7   2 5854.68 217.673  26
   7   7   3 7785.96 237.410  26
   7   7   3 8709.48 247.587  22
  -7   7  -3 9088.66 222.032  20
   7   7   3 8842.98 233.005  21
   7  -7   3 8435.09 256.470  19
   7   7   3 7985.98 254.056  29
   7   7   3 7272.83 251.735  33
   7   7   3 8658.47 228.704  18
   7   7   3 8634.82 224.004  16
   7   7   3 8252.99 364.658   8
   7   7   3 8112.43 322.926   9
   7   7   4 15697.5 308.251  21
   7  -7   4 14795.8 336.318  19
   7   7   4 14703.3 301.205  16
   7   7   4 14590.3 310.786  18
   7   7   4 16205.9 335.410  29
   7   7   4 15555.2 330.999  33
  -7   7  -4 15252.5 309.185  23
   7   7   4 15838.3 329.080  22
   7  -7   5 80463.6 1242.29  19
   7   7   5 82212.0 1245.97  26
   7   7   5 80268.8 1241.49  29
  -7   7  -5 82359.7 1228.22  23
   7   7   5 78863.6 1220.49  21
   7   7   5 84341.0 1245.69  22
   7   7   5 80557.5 1225.15  16
   7   7   5 81522.1 1228.90  18
   7  -7   6 121.500 213.176  19
  -7   7  -6-77.3610 160.903  23
   7   7   6-78.9571 167.312  22
   7   7   6-14.1758 129.583  16
   7   7   6 66.9670 148.670  18
   7   7   6 11.6472 185.932  26
   7   7   7 2378.75 152.220  18
   7   7   7 2338.95 193.746  26
   7  -7   7 2246.19 179.656  17
  -7   7  -7 2430.52 167.802  23
  -7   7  -8 13026.2 261.023  23
   7   7   8 12309.6 280.313  26
   7   7   8 12850.8 303.449  29
   7  -7   8 12382.9 263.135  17
   7  -7   8 13419.3 339.684  32
   7   7   9 13275.4 291.613  29
  -7   7  -9 12680.4 249.240  23
   7  -7   9 13188.3 313.119  32
  -7   7  -9 13460.7 253.885  20
   7  -7   9 13539.2 288.139  19
   7   7  10 713.847 151.030  29
   7  -7  10 753.185 89.3759  12
   7  -7  10 907.592 162.631  32
  -7   7 -10 789.384 101.386  20
   7  -7  10 723.862 139.293  19
  -7   7 -11 10787.2 184.930  20
  -7   8  13 103.665 93.5891  34
  -7   8  12 1787.53 155.086  34
  -7  -8  12 1580.93 110.990  19
  -7  -8  12 1645.54 126.685  24
  -7  -8  11-21.9007 152.284  24
  -7   8  11 45.8958 179.970  34
  -7  -8  10 9519.82 208.534  15
  -7   8  10 8645.80 190.884  13
  -7  -8   9 2019.45 146.231  15
  -7   8   9 1642.90 137.169  13
  -7   8   9 1879.44 140.510  11
   7   8  -8 347.197 140.978  33
  -7  -8   8 498.227 138.663  15
  -7   8   8 567.027 142.440  11
  -7  -8   7 6760.71 187.183  15
  -7   8   7 7391.23 204.436  11
  -7  -8   6 15551.2 285.953  15
  -7   8   6 15643.1 305.828  28
   7   8  -5 3185.90 145.392  16
   7   8  -4 2127.93 148.796  16
   7  -8  -4 1822.43 168.454  17
   7   8  -4 1988.45 140.987  22
   7  -8  -3 451.845 174.020  17
   7   8  -3 376.877 143.447  16
   7   8  -3 445.748 145.899  22
   7   8  -2 284.894 143.846  22
   7   8  -2 104.559 141.546  26
  -7   8   2 193.916 137.211  20
  -7   8   2 126.464 141.688  13
   7  -8  -2 76.7970 180.047  17
   7   8  -2 105.742 146.510  16
   7   8  -1 45.4221 149.669  22
   7   8  -1 172.318 152.936  26
  -7   8   1-79.3911 138.938  20
  -7   8   1 39.4698 131.610  13
   7  -8  -1 29.0067 186.630  17
   7   8  -1 244.942 150.487  16
   7   8   0 43414.2 714.813  22
   7   8   0 44218.2 713.428  26
  -7   8   0 45961.1 703.061  20
  -7   8   0 44521.3 685.994  13
   7  -8   0 43859.8 714.237  17
   7   8   0 43794.6 705.973  16
   7   8   1 926.717 183.516  21
  -7   8  -1 1149.90 150.201  20
   7  -8   1 1078.60 177.833  19
   7   8   1 1092.98 178.905  26
   7   8   1 960.582 132.809  27
   7   8   1 996.644 167.930  22
   7  -8   1 1048.16 198.228  17
   7   8   2 4272.83 231.349  33
   7   8   2 4003.13 197.195  26
   7  -8   2 3979.70 215.750  17
   7   8   2 3751.17 184.206  16
  -7   8  -2 4122.53 175.250  20
   7  -8   2 3838.95 205.403  19
   7   8   2 4284.83 207.546  21
   7   8   3 544.512 176.411  21
  -7   8  -3 581.438 149.534  20
   7  -8   3 398.571 190.782  19
   7   8   3 479.972 180.715  26
   7   8   3 588.270 197.218  33
   7   8   3 554.304 188.081  22
   7   8   3 586.595 158.977  16
   7   8   3 370.718 166.317  18
   7   8   4 1281.40 183.691  33
   7   8   4 1016.42 187.195  22
   7   8   4 1041.56 151.646  16
   7   8   4 1017.35 164.628  21
  -7   8  -4 1274.10 157.042  20
   7  -8   4 1053.53 206.133  19
   7   8   5-7.39848 136.237  21
   7  -8   5 244.914 208.954  19
   7   8   5-58.2452 179.262  22
   7   8   5 76.1142 138.817  16
   7   8   5 68.1727 186.937  26
  -7   8  -6 36549.8 585.627  23
   7   8   6 35248.2 597.299  22
   7  -8   6 35635.9 608.169  19
   7   8   6 37567.9 608.624  26
  -7   8  -7 948.565 147.800  20
   7  -8   7 1092.84 205.929  19
  -7   8  -7 727.423 151.767  23
   7   8   7 754.555 176.047  26
   7  -8   7 1055.00 168.744  17
   7  -8   8 331.020 138.591  17
  -7   8  -8 440.550 129.801  20
   7  -8   8 295.975 188.243  19
  -7   8  -9 2248.07 118.140  20
   7  -8   9 2454.47 188.546  32
  -7   8 -10 1136.63 86.2391  20
   7  -8  10 1431.36 124.729  32
  -7   8 -11 3115.37 69.9616  20
  -7  -9  12 235.119 82.1751  24
  -7  -9  12 99.6098 73.0387  19
  -7  -9  11 5151.61 156.118  24
  -7  -9  10 12907.5 250.957  24
  -7   9  10 11432.8 211.640  13
  -7  -9   9 1011.68 160.231  24
  -7   9   9 891.803 107.438  13
  -7   9   8 4956.63 156.054  13
  -7  -9   8 4615.67 150.156  15
   7   9  -7 178.511 156.712  33
  -7  -9   7 4.15268 112.869  15
   7   9  -6 2534.43 193.212  33
  -7   9   6 2392.55 158.842  28
  -7   9   6 2454.07 162.908  13
   7   9  -5 47028.3 754.142  33
  -7   9   5 47723.5 725.911  13
  -7   9   4 6475.92 192.550  28
   7   9  -4 6225.83 183.745  22
  -7   9   4 6123.29 195.104  13
  -7   9   3 489.104 147.790  13
   7   9  -3 495.729 148.630  22
   7  -9  -3 543.323 165.853  17
   7   9  -3 621.083 147.254  16
  -7   9   3 468.951 145.844  28
   7   9  -2 22274.2 406.769  22
   7   9  -2 22660.0 401.455  26
   7   9  -2 23618.1 442.903  33
  -7   9   2 22804.9 392.756  13
   7  -9  -2 22159.2 411.805  17
   7   9  -2 23311.2 402.830  16
   7   9  -1 531.831 166.935  22
  -7   9   1 714.161 139.951  20
   7   9  -1 606.035 163.382  26
  -7   9   1 574.872 135.658  13
   7   9  -1 532.758 157.908  16
   7  -9  -1 593.363 185.934  17
   7   9   0 1303.69 178.508  22
   7   9   0 1381.12 196.627  21
  -7   9   0 1471.63 147.677  20
   7   9   0 991.728 150.849  27
   7   9   0 1180.71 177.499  26
   7   9   0 1148.18 212.815  33
  -7   9   0 1583.53 132.385  13
   7  -9   0 1388.34 198.579  17
   7   9   0 1364.35 155.764  16
  -7   9  -1 39959.3 625.523  20
   7   9   1 41848.9 657.275  21
   7   9   1 40813.9 646.897  26
   7   9   1 39624.7 669.449  33
   7   9   1 39062.4 647.471  22
   7  -9   1 39668.7 643.979  17
   7   9   2 4906.95 239.853  33
   7   9   2 4445.45 211.087  26
   7   9   2 3913.55 157.430  27
   7  -9   2 4049.37 218.958  17
   7   9   2 4027.68 180.984  16
  -7   9  -2 4398.57 170.535  20
   7  -9   2 3725.25 192.585  19
   7   9   2 4463.24 218.764  21
   7   9   3 725.189 181.032  21
  -7   9  -3 615.775 144.990  20
   7  -9   3 602.327 186.715  19
   7   9   3 614.646 189.884  26
   7   9   3 621.086 205.332  33
   7   9   3 672.652 175.560  22
   7  -9   3 598.643 199.026  17
   7   9   3 682.831 156.346  16
   7   9   4 1979.38 192.296  33
   7   9   4 1716.32 189.803  22
   7   9   4 1639.22 169.212  21
   7  -9   4 1297.49 199.291  17
  -7   9  -4 1543.32 152.472  20
   7  -9   4 1455.48 196.409  19
   7   9   5 1254.99 176.503  22
  -7   9  -5 1181.69 144.977  20
   7  -9   5 1164.37 192.947  19
   7   9   5 1315.38 189.056  26
  -7   9  -6 70.9891 132.089  20
   7  -9   6-82.4512 186.150  19
   7   9   6 93.5954 151.608  22
   7  -9   6-98.1430 172.396  17
   7   9   6 93.8910 174.341  26
   7   9   7 25122.9 428.152  26
   7  -9   7 24539.8 417.839  17
   7  -9   7 25040.5 432.226  19
   7  -9   8 12024.6 230.057  17
   7  -9   8 11862.3 252.493  19
  -7   9  -9 2630.43 98.1584  20
   7  -9   9 2299.07 128.158  19
  -7   9 -10 1739.53 60.8190  20
  -7  10  11 308.949 85.6062  34
  -7 -10  11 258.911 86.4806  30
  -7 -10  11 303.221 68.3203  24
  -7 -10  11 254.444 73.6517  19
  -7  10  10 852.552 132.082  34
  -7 -10  10 696.768 104.595  24
  -7 -10  10 768.063 108.232  19
  -7 -10   9 4007.87 143.318  24
  -7  10   9 3839.15 110.588  13
  -7  10   8 1345.34 104.333  13
  -7 -10   8 1253.70 130.400  24
   7  10  -8 1109.86 106.747  21
  -7 -10   7 5396.47 169.437  24
   7  10  -7 5809.18 177.625  33
  -7  10   6 700.134 127.188  13
   7  10  -6 338.628 163.377  33
  -7  10   5 9753.69 236.760  28
   7  10  -5 10441.5 276.733  33
  -7  10   4 21022.0 378.704  28
  -7  10   4 23125.7 375.111  13
   7  10  -4 20064.2 367.272  22
   7  10  -4 22636.0 418.894  33
  -7  10   3 20941.8 386.802  28
   7  10  -3 22122.9 434.079  33
   7  10  -3 21231.8 384.318  22
  -7  10   2 3016.28 160.689  28
   7  10  -2 2586.80 158.964  22
   7  10  -2 2815.43 193.043  21
   7  10  -2 3498.40 234.647  33
  -7  10   2 2686.42 149.016  13
   7 -10  -2 2207.28 169.743  17
   7  10  -2 2793.58 153.290  26
   7  10  -1 1386.78 164.849  22
   7  10  -1 1516.45 157.720  26
   7  10  -1 1737.73 166.972  27
  -7  10   1 1521.22 131.941  13
   7 -10  -1 1347.59 180.045  17
  -7  10   0 6177.47 169.348  20
   7  10   0 5611.38 203.948  26
   7  10   0 5511.34 193.443  27
   7  10   0 5895.76 248.144  33
   7  10   0 5899.67 202.172  22
   7 -10   0 5621.35 219.606  17
   7  10   1 270.947 188.775  21
  -7  10  -1 175.157 128.423  20
   7  10   1 75.4644 135.817  27
   7  10   1 122.324 169.511  26
   7  10   1 137.497 212.092  33
   7  10   1 254.809 171.616  22
   7 -10   1 307.480 184.514  17
  -7  10  -2 9740.51 215.070  20
   7  10   2 10284.8 263.054  21
   7  10   2 9647.15 256.168  26
   7  10   2 9574.23 287.109  33
   7 -10   2 9531.27 252.771  17
  -7  10  -3 18188.1 318.742  20
   7  10   3 18228.6 353.364  26
   7  10   3 17946.8 370.494  33
   7 -10   3 17951.7 349.944  17
   7  10   4 11094.0 247.318  21
   7  10   4 11615.4 265.667  22
   7 -10   4 10813.7 260.294  17
  -7  10  -4 11110.6 227.124  20
  -7  10  -5 4705.07 151.416  20
   7 -10   5 4364.12 185.474  19
   7  10   5 4951.88 189.873  22
   7 -10   5 4508.22 194.976  17
   7  10   5 4958.31 194.120  26
   7  10   6 316.183 143.687  26
   7  10   6 445.709 137.089  22
  -7  10  -6 375.193 108.758  20
   7 -10   6 357.045 150.846  19
  -7  10  -7 847.421 98.1161  20
   7 -10   7 734.775 134.785  19
   7 -10   7 917.981 122.682  17
   7 -10   7 1078.64 175.628  32
  -7  10  -8 5283.63 119.665  20
   7 -10   8 5147.75 129.359  17
   7 -10   9 19562.3 314.946  32
  -7  10  -9 19890.2 301.219  20
  -7 -11  10 1503.66 77.5943  30
  -7 -11  10 1469.86 62.0629  19
  -7 -11   9 2053.79 95.3387  19
  -7  11   8 3766.78 96.7546  13
   7  11  -8 2709.06 85.5640  21
   7  11  -7 3581.52 122.386  33
   7  11  -7 3938.93 122.632  21
   7  11  -6 10903.8 237.268  33
   7  11  -6 10934.1 223.682  21
   7  11  -5 114.911 157.421  33
  -7  11   5 85.1142 106.489  13
  -7  11   5 46.6733 120.911  28
   7  11  -5 39.5892 127.686  21
   7  11  -4 10945.8 266.660  33
  -7  11   4 11091.6 213.749  13
  -7  11   4 10146.4 223.584  28
   7  11  -4 10380.8 239.070  21
   7  11  -3 3695.07 179.595  21
  -7  11   3 3286.54 148.503  28
   7  11  -3 3458.90 207.504  33
   7  11  -3 3436.61 139.988  22
   7  11  -2 8871.54 224.598  27
   7  11  -2 9344.73 239.174  21
   7  11  -2 8646.62 206.663  22
  -7  11   2 8924.69 205.202  28
   7  11  -2 9532.52 270.674  33
   7  11  -1 3991.84 171.342  27
   7  11  -1 4677.00 198.181  21
  -7  11   1 4195.57 157.803  28
   7 -11  -1 4087.55 165.232  17
   7  11  -1 4310.13 168.332  22
   7  11  -1 4066.69 230.913  33
   7  11   0 698.413 151.037  22
   7  11   0 483.796 135.839  27
   7 -11   0 650.853 153.902  17
   7 -11   1 2031.40 160.925  17
   7  11   1 2097.30 177.532  21
   7  11   1 2114.06 165.374  22
   7  11   1 2183.92 209.648  33
   7  11   2 8180.70 220.202  21
   7  11   2 7746.02 216.815  22
   7  11   2 7889.17 241.338  33
   7  11   2 7464.26 215.386  26
   7  11   3 728.475 161.246  33
   7  11   3 845.703 155.569  26
   7 -11   3 689.050 156.726  17
   7  11   3 842.401 144.473  21
   7  11   4 6461.32 176.080  21
   7 -11   4 6253.22 188.337  17
   7  11   5 4260.59 152.425  22
   7 -11   5 3839.84 152.189  17
   7 -11   6 1025.42 148.995  32
   7 -11   7 296.262 114.679  32
   7 -11   8 12138.2 189.963  17
   7 -11   8 12139.0 206.079  32
   7  12  -8 318.105 58.3185  27
  -7 -12   8 448.058 73.8938  30
   7  12  -7 4581.82 117.642  27
  -7 -12   7 4128.71 92.2937  19
   7  12  -6 739.150 75.4583  21
   7  12  -6 766.514 99.9951  27
   7  12  -5 5514.64 161.681  33
   7  12  -5 5807.82 156.984  27
  -7  12   4 10857.6 207.907  28
   7  12  -4 11472.8 240.037  33
   7  12  -4 11014.2 223.318  27
   7  12  -4 10944.2 215.840  21
   7  12  -3 5735.71 162.560  21
  -7  12   3 5567.81 142.998  28
   7  12  -3 6035.32 193.494  33
   7  12  -3 5522.89 163.062  27
  -7  12   2 11837.5 225.758  28
   7  12  -2 12372.4 271.380  33
   7  12  -2 12180.9 228.138  22
   7  12  -2 11866.4 240.145  27
   7  12  -1 6787.61 215.764  33
   7  12  -1 7202.43 188.024  21
   7  12  -1 6683.23 171.409  22
  -7  12   0 1369.54 105.989  28
   7  12   0 1711.43 142.992  21
   7  12   0 1822.85 129.015  22
   7 -12   0 1441.30 110.080  17
  -7  12  -1 3791.72 121.306  28
   7 -12   1 3876.31 135.715  17
   7  12   1 4424.69 155.836  22
   7  12   1 4432.17 182.570  33
   7  12   2 9570.14 202.802  21
   7  12   2 9667.36 207.275  22
   7  12   3 4555.22 148.088  22
   7  12   3 4456.35 134.404  21
   7 -12   4 313.910 99.4785  17
   7 -12   4 57.2842 113.317  32
   7 -12   5 4811.99 117.500  17
   7 -12   5 4019.18 137.507  32
   7 -12   6 309.923 61.8370  17
   7 -12   6 305.266 75.7894  32
   7  13  -6 76.4612 41.6190  27
   7  13  -5 2901.97 83.4317  27
   7  13  -4 51.6418 70.5400  27
   7  13  -4 58.8891 57.9251  21
   7  13  -3 519.101 76.6816  21
  -7  13   2 1360.73 69.3913  28
   7  13  -2 1827.79 93.1540  21
  -7  13   1 1636.00 71.5450  28
   7  13  -1 2097.52 98.8579  21
   7  13   0-3.44552 87.2148  21
  -7  13   0-18.2770 56.8525  28
  -7  13  -1 11073.4 179.090  28
   7  13   2 295.168 69.8176  21
   7 -13   3 140.999 47.1303  17
  -8   0  15 25.3252 75.5641   5
  -8   0  14 12671.9 232.024   5
  -8   0  13 20.6880 131.687   5
  -8   0  12 1287.88 125.703  15
  -8   0  12 1428.76 150.587   5
  -8   0  11 120.781 153.801   5
  -8   0  11-17.4460 131.706  15
  -8   0  10 930.340 158.789   5
  -8   0   9-20.0499 150.424   5
  -8   0   8 26990.7 569.237   2
  -8   0   8 27476.6 452.277   5
  -8   0   7 109.957 225.183   2
  -8   0   7 17.8998 134.049   5
   8   0  -6 77526.0 1277.03   1
  -8   0   5 129.311 168.029  10
   8   0  -5 20.0774 204.001   1
  -8   0   4 2248.84 186.783  10
   8   0  -4 2216.80 227.670   1
  -8   0   3 19.7081 150.588  10
   8   0  -3-95.1884 194.194   1
  -8   0   2 8236.12 245.375  10
   8   0  -2 8212.90 291.650   1
   8   0  -2 8587.95 192.555   4
  -8   0   1 56.1104 137.328  10
   8   0  -1-68.4086 188.389   1
   8   0  -1 91.8172 111.703   4
  -8   0   0 18612.3 396.352  10
   8   0   0 19739.8 335.386   4
   8   0   1 18.5381 114.712   4
   8   0   1-31.8353 193.526   1
   8   0   2 43277.1 665.689   4
   8   0   2 42412.7 764.408   1
   8   0   3 453.607 125.115   4
   8   0   3 289.837 211.484   1
   8   0   4 10697.4 228.419   3
   8   0   4 10254.1 282.426  32
   8   0   5 43.6674 160.657  29
   8   0   5 8.31053 207.386   1
   8   0   5-2.69951 142.248   3
   8   0   6 238.293 159.489   3
   8   0   6 120.356 182.365  29
   8   0   6 121.976 233.987   9
   8   0   6 163.367 226.646  32
   8   0   7-25.6538 161.923   3
   8   0   7 84.2626 200.227  29
   8   0   7-153.677 249.091  32
   8   0   8 26759.4 492.573  29
   8   0   8 26863.3 507.538  32
   8   0   9 163.532 146.163  25
   8   0   9 118.393 224.695  32
   8   0   9-181.717 212.533  29
   8   0   9 96.9450 135.537  12
   8   0  10 26149.4 408.468  12
   8   0  10 25878.4 457.857  29
   8   0  10 26021.4 479.956  35
   8   0  11 3.20314 96.0343  25
   8   0  11-150.315 214.208  36
   8   0  11-81.3035 190.739  35
   8   0  11 155.990 175.089  29
   8   0  12 4106.15 181.909  36
   8   0  12 3617.65 159.101  29
   8   0  13-37.9196 68.2958  29
  -8  -1  15 7102.19 137.627   5
  -8   1  15 7156.27 139.800   5
  -8  -1  14 14011.6 246.581   5
  -8  -1  13 4293.74 151.093   5
  -8  -1  12 27704.5 453.585  15
  -8  -1  12 27971.9 453.778   5
  -8  -1  11 8060.94 203.455  15
  -8  -1  11 8221.65 206.563   5
  -8  -1  10 10690.2 239.623   5
  -8  -1   9 16860.3 313.532   5
  -8   1   8 15649.7 416.094   2
  -8  -1   8 15572.5 403.367   2
  -8  -1   8 15353.9 291.649   5
  -8   1   8 15965.0 298.410   5
  -8   1   7 32757.2 652.509   2
  -8  -1   7 33364.8 642.464   2
  -8  -1   7 33424.9 531.183   5
  -8   1   7 33524.7 533.889   5
   8   1  -6 50334.7 892.634   1
   8  -1  -6 49513.5 884.588   1
  -8   1   6 51351.3 893.669  10
   8  -1  -5 3680.03 239.499   1
   8   1  -5 3648.71 243.512   1
  -8   1   5 3804.76 224.971  10
  -8   1   4 624.754 185.273  10
   8  -1  -4 443.310 203.988   1
   8   1  -4 472.637 209.100   1
  -8   1   3 8427.90 269.443  10
   8  -1  -3 8396.60 286.923   1
   8   1  -3 8729.08 294.834   1
   8  -1  -2 5477.21 254.714   1
   8   1  -2 5637.25 265.630   1
  -8   1   2 5547.93 226.478  10
   8  -1  -2 5386.92 156.804   4
   8   1  -2 5679.34 162.280   4
   8  -1  -1 75796.9 1221.07   1
   8   1  -1 77958.5 1232.37   1
  -8   1   1 75712.0 1215.90  10
   8   1  -1 76122.9 1128.59   4
   8  -1  -1 74569.1 1125.49   4
   8  -1   0 64220.9 1066.77   1
   8   1   0 66351.3 1078.56   1
  -8   1   0 64163.7 1060.01  10
   8  -1   0 64466.4 974.117   4
   8   1   0 66010.8 976.965   4
   8  -1   1 3719.80 226.567   1
   8   1   1 4179.37 240.621   1
  -8   1  -1 3787.01 203.107  10
   8   1   1 4098.21 147.347   4
   8  -1   1 3971.58 141.057   4
   8  -1   2 9705.44 208.641   4
   8   1   2 9767.52 213.312   4
   8  -1   2 9679.60 306.107   1
   8   1   2 10088.3 316.998   1
   8  -1   3 1900.12 134.154   4
   8  -1   3 1855.02 220.597   1
   8   1   3 1749.99 233.533   1
   8  -1   4 2552.03 228.438   1
   8   1   4 2493.68 236.883   1
   8  -1   4 2864.06 151.295   3
   8   1   4 2825.40 158.490   3
   8  -1   4 3456.69 206.561  32
   8   1   4 3145.32 266.415   9
   8   1   5 2289.68 182.495  29
   8  -1   5 1827.64 214.255   1
   8   1   5 1977.54 232.172   1
   8  -1   5 2256.44 150.513   3
   8   1   5 2217.58 157.225   3
   8   1   5 2096.25 275.646   9
   8   1   6 4454.94 218.177  29
   8  -1   6 4194.62 206.969  29
   8   1   6 4710.90 185.152  25
   8  -1   6 3839.79 180.346   3
   8   1   6 3983.42 189.427   3
   8   1   6 3768.27 293.110   9
   8   1   6 4746.34 248.259  32
   8  -1   6 4733.83 256.150  32
   8  -1   7 31286.9 507.218   3
   8   1   7 30878.9 511.684   3
   8   1   7 31416.2 517.255  25
   8   1   7 30789.4 544.505  29
   8   1   7 30952.9 560.831  32
   8  -1   7 31406.2 565.068  32
   8   1   8 2591.34 181.204  25
   8   1   8 2248.88 241.673  32
   8  -1   8 2891.44 262.928  32
   8   1   8 2581.47 144.343  12
   8   1   8 2490.41 225.825  29
   8  -1   8 2541.00 218.121  29
   8   1   9 17589.7 340.192  25
   8   1   9 18304.0 401.759  35
   8   1   9 17326.5 380.492  32
   8  -1   9 17858.1 390.302  32
   8  -1   9 18566.3 331.162  12
   8   1   9 17614.6 382.420  29
   8  -1   9 17864.2 373.501  29
   8   1  10 3781.30 170.151  25
   8   1  10 4442.78 254.038  35
   8   1  10 4465.03 271.715  36
   8  -1  10 4247.16 214.878  32
   8   1  10 4302.01 230.573  29
   8  -1  10 3891.33 216.516  29
   8  -1  10 3746.16 152.198  12
   8   1  11 3834.34 215.230  35
   8   1  11 4086.40 235.877  36
   8  -1  11 3660.21 210.283  35
   8   1  11 4082.68 204.704  29
   8  -1  11 3804.25 192.597  29
   8   1  11 3579.54 137.579  25
   8   1  12 4904.58 177.243  36
   8  -1  12 4714.67 190.075  36
   8   1  12 5038.80 164.592  29
   8  -1  12 4582.35 161.176  29
   8   1  13 4011.63 103.646  29
   8  -1  13 4023.13 97.0819  29
  -8  -2  15 6216.45 123.500   5
  -8   2  15 6955.75 128.494   5
  -8  -2  14 1019.08 97.9551   5
  -8   2  14 913.697 104.583   5
  -8  -2  13 3442.85 135.304  15
  -8  -2  13 3505.32 134.622   5
  -8   2  13 3636.82 148.049   5
  -8  -2  12 4913.62 164.045  15
  -8  -2  12 4788.37 158.197   5
  -8   2  12 5070.37 171.635   5
  -8  -2  11 11386.4 244.335  15
  -8  -2  11 10883.2 234.573   5
  -8   2  11 11272.9 250.834   5
  -8  -2  10 356.451 141.903   5
  -8   2  10 449.098 158.129   5
  -8  -2   9 14704.1 286.293   5
  -8   2   9 15334.5 294.335   5
  -8  -2   8 13524.2 265.128   5
  -8   2   8 14197.7 274.799   5
  -8   2   8 13841.4 391.063   2
  -8  -2   8 13840.4 369.400   2
  -8   2   7 15706.5 428.064  10
  -8  -2   7 16434.5 296.509   5
  -8   2   7 16457.2 306.201   5
  -8   2   7 17016.5 430.235   2
  -8  -2   7 17491.5 408.306   2
   8   2  -7 16060.5 416.907   1
   8  -2  -7 15218.8 402.715   1
  -8   2   6 1814.13 226.836  10
   8   2  -6 1827.18 233.759   1
   8  -2  -6 1879.10 219.150   1
  -8  -2   6 1934.54 126.340   5
  -8   2   5 3837.10 250.712  10
   8  -2  -5 3307.87 226.685   1
   8   2  -5 3364.84 240.173   1
  -8   2   4 5106.40 250.664  10
   8  -2  -4 4417.83 238.936   1
   8   2  -4 5264.45 257.452   1
   8  -2  -3 45660.5 781.480   1
   8   2  -3 47133.4 799.177   1
   8   2  -2 10546.5 314.816   9
  -8   2   2 10841.4 315.059  10
   8  -2  -2 10627.6 314.737   1
   8   2  -2 11142.4 332.186   1
   8   2  -2 11092.8 227.544   4
   8  -2  -2 10720.5 217.136   4
  -8   2   1 145437. 2261.55  10
   8   2  -1 152094. 2283.03   9
   8  -2  -1 146378. 2246.16   1
   8   2  -1 154173. 2267.93   1
   8   2  -1 151733. 2161.54   4
   8  -2  -1 142523. 2154.91   4
  -8   2   0 17372.1 406.435  10
   8   2   0 17641.6 435.256   9
   8  -2   0 17916.3 398.280   1
   8   2   0 18133.6 418.007   1
   8  -2   0 17031.5 302.592   4
   8   2   0 18784.8 314.059   4
   8   2   1 6107.09 284.866   9
  -8   2  -1 5748.03 246.409  10
   8  -2   1 5358.62 241.079   1
   8   2   1 5521.31 261.592   1
   8  -2   1 5595.97 155.059   4
   8   2   1 5792.43 166.726   4
   8   2   2 975.921 227.946   9
   8  -2   2 852.376 199.767   1
   8   2   2 798.592 218.731   1
   8  -2   2 688.528 115.545   4
   8   2   2 736.094 128.584   4
   8   2   3 14377.6 422.050   9
   8  -2   3 13596.6 256.748   4
   8   2   3 13716.9 267.098   4
   8  -2   3 14160.1 365.665   1
   8   2   3 14577.1 391.911   1
   8   2   4 3869.31 166.192  25
   8   2   4 4122.10 168.315   3
   8  -2   4 4212.65 156.437   3
  -8   2  -4 3513.32 135.581  20
   8  -2   4 3886.32 227.346  32
   8   2   4 3807.97 208.012  36
   8  -2   4 3816.49 237.435   1
   8   2   4 4070.17 258.909   1
   8   2   4 3460.41 179.254  29
   8   2   5 2381.30 186.918  29
   8   2   5 2461.11 169.855  25
   8   2   5 2518.77 212.002   8
   8   2   5 2480.35 273.496   9
  -8   2  -5 2284.28 125.882  20
   8   2   5 2339.36 221.182  36
   8   2   5 2276.18 212.747  32
   8  -2   5 2416.28 228.060  32
   8   2   5 2485.64 157.017   3
   8  -2   5 2466.01 146.458   3
   8  -2   5 2124.22 212.403   1
   8   2   5 2138.65 231.679   1
   8  -2   6 10528.2 235.797   3
   8   2   6 10590.0 246.489   3
   8   2   6 10001.0 317.772  36
   8   2   6 10303.7 276.079  29
   8   2   6 10451.5 255.850  25
   8   2   6 10276.8 299.024  32
   8   2   7 3024.26 195.282  25
   8   2   7 3057.17 176.303   3
   8  -2   7 3048.81 165.861   3
   8   2   7 2724.82 222.319  29
   8   2   7 2929.35 245.216  32
   8  -2   7 2941.00 263.884  32
   8   2   8 5815.38 271.704  35
   8   2   8 5780.76 268.324  32
   8  -2   8 5630.24 273.508  32
   8   2   8 5619.41 218.979  25
   8   2   8 5693.88 250.801  29
   8  -2   8 5072.50 230.559  29
   8   2   9 10315.0 325.202  35
   8   2   9 10785.3 332.628  36
   8  -2   9 10388.4 308.945  32
   8   2   9 10348.9 297.722  29
   8   2   9 9816.49 255.391  25
   8   2  10 3388.22 172.012  25
   8   2  10 3106.98 239.331  35
   8   2  10 3065.91 253.722  36
   8  -2  10 2944.16 210.322  32
   8   2  10 3181.14 221.298  29
   8  -2  10 2849.88 199.150  29
   8   2  11 24436.1 412.946  35
   8   2  11 25034.1 422.072  36
   8  -2  11 21256.4 361.895  12
   8   2  11 20632.2 367.669  25
   8   2  11 24278.1 408.638  29
   8  -2  11 21703.2 391.019  29
   8   2  12 449.957 128.308  29
   8  -2  12 291.234 114.359  29
   8  -2  13 175.938 61.8374  36
   8   2  13 213.074 57.8183  29
   8   3 -15 1182.01 79.9675  31
  -8   3  15 685.585 82.9623  37
  -8  -3  14 938.092 83.5243   5
  -8  -3  13 60.7290 100.409   5
  -8   3  13 67.6967 114.616   5
  -8  -3  13 23.3270 112.018  15
  -8   3  13-15.7032 112.565  11
  -8  -3  12 9262.77 207.868  15
  -8  -3  12 8448.27 189.215   5
  -8   3  12 9035.30 203.173   5
  -8   3  12 8656.38 216.943  34
  -8  -3  11 243.139 149.561  15
  -8  -3  11 210.733 126.418   5
  -8   3  11 119.726 144.526   5
  -8  -3  10 43745.2 686.809   5
  -8   3  10 45607.5 696.951   5
  -8  -3   9 1846.04 144.406   5
  -8   3   9 1868.58 163.389   5
  -8  -3   8 4591.25 155.750   5
  -8   3   8 4550.66 173.395   5
  -8  -3   7 1957.69 131.384   5
  -8   3   7 1878.25 149.500   5
  -8   3   7 2086.15 247.135  10
  -8  -3   7 1812.89 216.903   2
   8   3  -7 1530.35 218.287   1
  -8   3   7 1642.49 239.528   2
   8  -3  -7 1513.33 204.084   1
  -8  -3   6 1854.75 121.441   5
  -8   3   6 1777.72 137.184   5
  -8   3   6 1887.33 238.748  10
  -8  -3   6 1852.81 213.190   2
  -8   3   6 1551.54 229.095   2
   8  -3  -6 1865.43 206.218   1
   8   3  -6 1728.62 220.990   1
  -8   3   5 14986.0 404.306  10
   8   3  -5 14664.0 376.949   1
  -8   3   4 30975.8 621.050  10
   8  -3  -4 30384.9 585.790   1
   8   3  -4 31518.8 607.731   1
  -8   3   3 911.295 204.787  10
   8  -3  -3 1028.68 190.407   1
   8   3  -3 1031.59 210.051   1
  -8   3   2 7738.04 295.323  10
   8   3  -2 7481.62 272.786   9
   8   3  -2 8526.69 194.187   4
   8  -3  -2 7874.35 181.248   4
   8  -3  -2 7805.31 266.856   1
   8   3  -2 8042.20 287.997   1
  -8   3   1 14172.8 381.261  10
   8   3  -1 13559.2 373.383   9
   8  -3  -1 14448.8 260.632   4
   8   3  -1 15041.7 272.510   4
   8  -3  -1 14555.0 355.831   1
   8   3  -1 15427.0 381.036   1
  -8   3   0 23292.1 503.232  10
   8   3   0 24122.3 515.021   9
   8  -3   0 22864.7 379.831   4
   8   3   0 24653.8 391.826   4
   8  -3   0 21918.3 458.270   1
   8   3   0 23439.6 488.583   1
  -8   3  -1 63155.4 1085.49  10
   8   3   1 64708.7 1105.28   9
   8  -3   1 63169.4 964.020   4
   8  -3   1 62076.1 1047.23   1
   8   3   1 64270.2 1073.84   1
   8   3   2 7687.96 317.614   9
   8  -3   2 7775.72 270.627   1
   8   3   2 8661.96 300.681   1
   8  -3   2 7761.90 179.674   4
   8   3   2 8409.05 195.982   4
   8   3   3 580.529 134.892   3
   8   3   3 451.556 214.846   9
  -8   3  -3 609.123 121.069  20
   8   3   3 390.689 199.092  36
   8   3   3 514.510 174.051  35
   8   3   3 548.096 191.809  32
   8  -3   3 568.642 190.918  32
   8  -3   3 553.678 184.331   1
   8   3   3 567.244 212.265   1
   8   3   4 2508.65 183.819  29
   8   3   4 2501.07 163.624  25
   8  -3   4 2499.56 135.447   3
   8   3   4 2485.83 152.031   3
  -8   3  -4 2147.30 133.142  20
   8  -3   4 2428.01 200.739  19
   8   3   4 2651.73 219.224  36
   8   3   4 2499.88 206.417  35
   8  -3   4 2416.40 161.573  17
   8  -3   4 2550.11 228.946  32
   8  -3   4 2135.75 207.486   1
   8   3   4 2158.72 231.476   1
   8   3   5 85124.7 1288.02  29
   8   3   5 86251.5 1275.60  25
   8   3   5 79323.8 1390.87   8
   8   3   5 81944.8 1430.72   9
  -8   3  -5 82197.7 1264.08  20
   8  -3   5 85797.9 1284.62  19
   8   3   5 83663.0 1297.13  32
   8  -3   5 83924.5 1306.57  32
   8  -3   5 85871.1 1265.30  17
   8  -3   5 84433.4 1254.70   3
   8   3   5 88184.8 1266.52   3
   8   3   5 81670.0 1302.41  35
   8   3   5 81323.6 1300.63  36
  -8   3  -6 4262.71 161.406  20
   8  -3   6 4823.44 230.940  19
   8   3   6 4957.36 209.549  25
   8   3   6 5225.44 235.826  29
   8   3   6 5101.57 261.810  35
   8  -3   6 4370.75 162.889   3
   8   3   6 4338.30 182.246   3
   8   3   7 1982.89 196.869  25
   8  -3   7 1616.73 246.116  32
   8   3   7 1499.36 219.041  29
  -8   3  -7 1656.90 134.287  20
  -8   3  -8 472.050 120.973  20
   8   3   8 427.688 259.062  36
   8   3   8 300.057 256.307  35
   8   3   8 497.738 186.990  25
   8   3   8 455.992 174.144  26
   8   3   8 436.758 222.953  29
   8  -3   8 417.153 246.603  32
  -8   3  -9 56.3411 99.6086  20
   8   3   9-57.7123 251.615  36
   8   3   9 3.97531 234.241  35
   8  -3   9 190.463 228.691  32
   8   3   9-78.1245 218.947  29
   8  -3   9-54.3052 177.419  29
   8   3   9-44.4307 180.631  25
   8   3  10 22090.3 393.662  25
   8   3  10 23777.4 438.011  35
   8   3  10 24428.2 439.827  36
   8  -3  10 22856.2 422.666  32
   8   3  10 24297.6 427.356  29
   8  -3  10 20892.7 399.549  29
   8  -3  10 21649.6 375.629  12
   8  -3  11 18495.2 286.818  12
   8   3  11 17584.8 326.392  29
   8  -3  11 15213.4 306.594  29
   8   3  11 16010.8 295.495  25
   8   3  11 16102.0 333.818  36
   8   3  12 1794.49 117.526  29
   8  -3  12 1346.21 97.8215  29
  -8  -4  14 675.547 60.5195   5
  -8   4  13-53.5322 120.919  34
  -8  -4  13 275.376 85.6272   5
  -8  -4  13 280.300 109.712  15
  -8   4  13 126.014 101.100  11
  -8  -4  12 2858.43 117.901   5
  -8   4  12 3091.97 142.985  11
  -8  -4  12 3280.55 149.712  15
  -8  -4  11 14712.3 269.811   5
  -8   4  11 15084.2 282.869   5
  -8   4  10 209.855 138.908   5
  -8  -4  10 234.863 120.166   5
  -8   4  10 116.127 149.956  11
  -8  -4   9 610.632 126.582   5
  -8   4   9 731.229 148.053   5
  -8  -4   8 3794.54 145.109   5
  -8   4   8 3936.07 162.052   5
  -8   4   7 4198.94 158.010   5
  -8  -4   7 4292.66 143.456   5
  -8   4   7 4224.76 248.995   2
  -8  -4   7 4561.53 225.556   2
  -8   4   7 4210.03 284.265  10
  -8  -4   6 6212.15 156.609   5
  -8   4   6 5602.24 166.263   5
  -8   4   6 5285.83 166.231  11
  -8   4   6 4671.44 281.878  10
  -8   4   6 6232.17 274.303   2
  -8  -4   6 5852.44 242.648   2
   8  -4  -6 4698.53 232.033   1
   8   4  -6 4943.48 251.584   1
  -8   4   5 50159.5 752.957  11
   8   4  -5 48348.6 859.813   1
  -8   4   5 51067.5 910.938  10
  -8   4   4 502.747 101.711  11
  -8   4   4 494.492 222.539  10
   8  -4  -4 398.715 180.253   1
   8   4  -4 345.527 201.758   1
   8  -4  -3 12170.5 234.839   4
   8   4  -3 12926.0 247.738   4
   8  -4  -3 12577.3 324.085   1
   8   4  -3 12957.5 352.492   1
  -8   4   2 39117.1 728.710  10
   8   4  -2 37075.2 693.540   9
   8  -4  -2 36237.1 577.601   4
   8   4  -2 39417.7 588.338   4
   8  -4  -2 35944.8 660.141   1
   8   4  -2 38471.4 690.277   1
  -8   4   1 893.957 224.384  10
   8   4  -1 900.695 195.280   9
   8  -4  -1 978.292 105.770   4
   8   4  -1 1069.87 125.855   4
   8  -4  -1 973.303 169.839   1
   8   4  -1 1077.56 196.959   1
  -8   4   0 1661.21 230.967  10
   8   4   0 1780.20 214.706   9
   8  -4   0 1604.93 109.826   4
   8   4   0 1637.39 128.967   4
   8  -4   0 1694.96 181.753   1
   8   4   0 1754.22 206.197   1
  -8   4  -1 44911.3 792.793  10
   8   4   1 42676.0 789.910   9
   8  -4   1 40972.4 729.314   1
   8   4   1 43375.0 761.261   1
   8  -4   1 40612.9 641.556   4
   8   4   1 43345.3 653.069   4
   8  -4   2 15426.4 268.327   4
   8   4   2 15735.4 282.916   4
   8   4   2 14949.4 427.355   9
  -8   4  -2 15627.6 293.621  20
   8  -4   2 15072.3 319.086  19
   8  -4   2 16141.3 368.707   1
   8   4   2 16398.3 398.838   1
   8  -4   2 16417.8 314.958  17
   8  -4   2 14070.5 325.485  32
   8   4   2 13998.8 314.052  35
   8   4   2 14126.7 331.030  36
   8   4   3 5731.06 210.975  29
   8   4   3 7231.51 183.005   3
   8  -4   3 7421.66 167.800   3
   8   4   3 6514.59 304.121   9
  -8   4  -3 5847.07 179.788  20
   8  -4   3 6483.22 233.584  19
   8  -4   3 6923.22 246.740   1
   8   4   3 6904.26 272.679   1
   8  -4   3 6703.85 210.538  17
   8  -4   3 5260.90 247.326  32
   8   4   3 5190.62 221.590  35
   8   4   3 4802.44 244.927  36
   8   4   4 1627.58 181.876  29
   8  -4   4 1003.81 119.564   3
   8   4   4 1100.00 137.854   3
   8   4   4 1066.79 242.107   8
  -8   4  -4 1242.66 138.692  20
   8   4   4 1761.19 211.927  35
   8   4   4 1796.70 224.419  36
   8  -4   4 1259.99 170.385  17
   8   4   4 810.905 198.941   1
   8  -4   4 956.335 172.449   1
   8  -4   4 1828.27 217.825  32
   8   4   5 8218.36 235.852  25
   8  -4   5 8244.03 197.906   3
   8   4   5 8427.47 212.927   3
  -8   4  -5 7869.92 208.816  20
   8  -4   5 8285.02 263.688  19
   8  -4   5 8126.26 291.962  32
   8  -4   5 8078.16 225.879  17
   8   4   5 8444.24 261.409  29
   8   4   5 8269.80 288.131  35
   8   4   6 10707.2 266.215  25
  -8   4  -6 9747.36 229.815  20
   8  -4   6 10260.8 284.796  19
   8  -4   6 9840.27 215.291   3
   8   4   6 9519.09 228.756   3
   8  -4   6 9829.67 240.340  17
   8   4   6 9628.09 225.221  16
   8   4   6 10471.6 292.282  29
   8   4   6 9978.97 303.289  35
   8   4   7 25952.9 507.954  36
   8   4   7 25693.0 459.041  18
  -8   4  -7 25801.5 442.251  20
   8  -4   7 26976.9 476.607  19
   8   4   7 27091.7 470.296  25
   8   4   7 26678.5 477.634  26
   8   4   7 26300.5 487.581  29
   8   4   8 18251.4 413.019  35
   8   4   8 18955.0 413.174  36
   8   4   8 17933.4 340.702  18
   8  -4   8 19009.9 412.137  32
   8   4   8 19310.6 390.745  29
   8   4   8 19215.6 365.352  25
   8   4   8 17853.7 363.813  26
  -8   4  -8 17827.9 326.541  20
   8   4   9 6645.81 264.891  35
   8   4   9 6378.87 273.534  36
   8  -4   9 6380.89 260.143  32
   8   4   9 6603.06 254.624  29
   8   4   9 6192.11 214.711  25
   8   4  10 1066.02 152.854  25
   8  -4  10 1211.21 189.447  32
   8   4  10 1068.27 191.491  29
   8  -4  10 837.460 147.751  29
  -8   4 -10 882.476 90.8263  20
   8   4  10 1125.48 196.038  35
   8   4  10 1209.83 204.412  36
   8  -4  10 937.560 116.517  12
   8   4  11 1499.55 156.852  29
   8  -4  11 1259.15 116.422  29
   8  -4  12 7379.75 156.414  36
   8  -4  12 4315.83 106.889  29
   8   5 -14 37.2461 87.8852  31
  -8  -5  13 13996.0 250.247  15
  -8   5  13 13625.9 264.120  34
  -8  -5  12-21.7118 82.5648   5
  -8   5  12 17.6548 110.840  11
  -8   5  12 247.556 158.248  34
  -8  -5  11 3182.15 113.943   5
  -8   5  11 3672.45 151.394  11
  -8  -5  11 3544.80 164.698  15
  -8   5  10 22106.3 367.638  11
  -8  -5  10 21642.9 371.486  15
  -8  -5   9 10320.4 208.059   5
  -8   5   9 10336.5 221.393   5
  -8   5   9 11165.4 244.058  11
  -8  -5   9 11472.6 249.057  15
  -8   5   8 7035.30 197.851  11
  -8  -5   8 6699.31 164.974   5
  -8   5   8 6549.23 179.647   5
  -8   5   7 35036.7 535.416  11
  -8   5   7 31324.3 519.632   5
  -8   5   6 13146.1 406.447  10
  -8   5   6 12863.1 252.438   5
  -8   5   5 19383.1 335.031  11
  -8   5   5 19034.5 327.178   5
  -8   5   5 18494.4 424.280   2
   8  -5  -4 18011.1 309.824   4
   8   5  -4 18465.5 319.826   4
  -8   5   4 18705.1 472.171  10
  -8   5   4 18744.4 317.233  11
   8   5  -3 33264.7 632.031   1
  -8   5   3 35686.0 697.393  10
  -8   5   3 35387.2 667.101   7
   8  -5  -3 34068.9 572.498  17
   8   5  -3 34794.0 556.080  18
   8   5  -3 35906.7 544.179   4
   8  -5  -3 33877.3 534.818   4
  -8   5   2 5173.48 285.486  10
   8   5  -2 4502.74 228.959   9
   8   5  -2 3969.13 216.258   1
  -8   5   2 5449.75 172.263  20
   8  -5  -2 5326.52 206.453  17
   8   5  -2 5584.95 172.113  18
   8  -5  -2 4387.84 132.019   4
   8   5  -2 4384.48 145.807   4
  -8   5   1 1581.77 245.704  10
   8   5  -1 1364.68 201.900   9
   8   5  -1 1444.77 182.408   1
   8  -5  -1 1523.82 179.164  17
   8   5  -1 1471.87 140.019  18
   8  -5  -1 1520.66 103.197   4
   8   5  -1 1577.19 119.166   4
   8   5   0 11638.6 354.988   9
  -8   5   0 11741.6 247.863  20
   8   5   0 11122.6 317.542   1
   8  -5   0 11445.1 216.588   4
   8   5   0 11937.7 230.075   4
   8   5   0 12077.9 254.014  18
   8   5   1 5653.14 206.781  35
   8   5   1 6333.20 191.853  18
   8   5   1 6517.34 251.825   1
  -8   5  -1 7241.30 305.176  10
   8   5   1 6434.07 286.143   9
  -8   5  -1 6814.79 188.337  20
   8  -5   1 6188.50 146.715   4
   8   5   1 6453.61 163.389   4
   8   5   1 5306.23 194.003  29
   8   5   2 35273.7 579.585  35
   8   5   2 36228.4 584.704  36
   8  -5   2 35711.2 566.362  17
   8   5   2 34507.8 561.121  18
   8   5   2 32742.3 681.861   9
  -8   5  -2 35828.8 556.266  20
   8  -5   2 34827.9 572.596  19
   8   5   2 34805.4 564.010  29
   8  -5   2 32494.7 524.072   3
   8   5   2 32255.0 531.568   3
   8   5   3 80757.5 1405.85   9
  -8   5  -3 85594.5 1262.49  20
   8  -5   3 86595.8 1277.67  19
   8   5   3 82228.4 1285.66  35
   8   5   3 83240.1 1288.69  36
   8  -5   3 87540.1 1269.24  17
   8   5   3 83568.6 1271.76  29
   8  -5   3 82361.6 1236.08   3
   8   5   3 81858.1 1242.14   3
   8  -5   4 510.040 112.815   3
   8   5   4 492.469 129.192   3
  -8   5  -4 404.397 142.401  20
   8  -5   4 149.365 209.354  19
   8   5   4 386.041 208.912  35
   8   5   4 213.664 155.839  18
   8  -5   4 165.938 178.108  17
   8   5   4 201.291 193.573  29
   8   5   4 259.242 174.448  26
   8   5   5 220.455 194.291  29
   8   5   5 192.816 182.341  26
   8   5   5 175.594 153.711  22
  -8   5  -5 222.202 146.538  20
   8  -5   5 289.882 250.585  32
   8   5   5 435.768 134.814  16
   8  -5   5 243.803 173.581  17
   8   5   5 236.321 153.748  18
   8  -5   5 371.512 111.589   3
   8   5   5 218.543 125.368   3
   8   5   5 122.702 223.528  35
   8   5   6 399.342 196.390  26
   8   5   6 176.107 145.836  22
  -8   5  -6 398.612 145.876  20
   8   5   6 209.450 208.023  29
   8   5   6 346.655 164.370  18
   8   5   6 405.446 128.950  16
   8  -5   6 249.521 168.760  17
   8  -5   6 218.456 251.744  32
   8   5   6 221.758 244.037  36
  -8   5  -7 4400.03 171.477  20
   8  -5   7 4772.06 236.313  19
   8   5   7 3947.95 233.819  29
   8  -5   7 4635.59 178.162  17
   8   5   7 4752.25 188.943  18
   8   5   7 4029.69 269.089  36
   8   5   7 4421.36 214.822  25
   8   5   7 4183.23 215.242  26
   8   5   8 4038.82 255.922  35
   8   5   8 4174.21 254.153  36
   8   5   8 3757.48 161.847  18
   8   5   8 3965.64 231.853  29
   8  -5   8 3882.78 265.237  32
   8   5   8 4150.15 206.256  25
   8   5   8 3505.47 192.670  26
  -8   5  -8 3940.93 155.779  20
   8  -5   8 3835.81 214.884  19
   8   5   9 22577.9 408.529  36
   8  -5   9 22872.4 415.934  32
   8   5   9 22849.5 405.634  29
  -8   5 -10 191.417 85.0740  20
   8  -5  10 251.871 162.414  32
   8  -5  10 194.303 113.567  29
  -8   5 -11 10693.0 169.082  20
   8  -5  11 9692.73 184.903  29
   8  -5  12 888.377 84.3638  36
  -8  -6  13 1093.69 107.002  24
  -8   6  13 1051.02 114.988  34
  -8  -6  12 5694.29 155.697  15
  -8   6  12 5376.11 139.327  11
  -8   6  12 5897.64 193.461  34
  -8   6  11 1040.96 116.653  11
  -8  -6  11 1234.52 142.257  15
  -8   6  10 3058.49 146.986  11
  -8  -6  10 3035.94 159.436  15
  -8   6   9 3984.34 167.049  11
  -8  -6   9 3802.12 173.598  15
  -8   6   8 28855.6 467.634  11
  -8  -6   8 27316.4 466.055  15
  -8   6   7 4566.96 172.280  11
  -8  -6   7 4422.62 172.723  15
  -8   6   6 4392.45 165.325  11
  -8   6   5 54772.7 817.974  11
   8   6  -5 52252.9 823.479  16
  -8   6   4 27773.1 444.005  11
   8   6  -4 27081.3 457.662  16
  -8   6   4 26306.7 569.985   7
  -8   6   3 4970.26 270.559   7
  -8   6   3 4943.86 291.433  10
   8   6  -3 4718.71 171.566  16
   8  -6  -3 4606.55 208.061  17
   8  -6  -2 48043.7 773.170  17
   8   6  -2 49342.5 765.024  18
  -8   6   2 51270.5 914.410  10
  -8   6   2 49723.4 767.473  20
   8   6  -2 47187.7 766.042  26
   8   6  -1 17740.7 334.897  18
   8  -6  -1 18053.5 356.888  17
  -8   6   1 19961.9 485.040  10
   8   6  -1 16221.2 427.800   9
  -8   6   1 18415.0 339.692  20
   8   6  -1 17194.8 342.210  26
   8   6   0 3018.63 173.549  18
   8  -6   0 3093.05 206.735  17
  -8   6   0 2433.34 258.254  10
   8   6   0 2510.46 230.828   9
  -8   6   0 2976.08 162.272  20
   8   6   0 3156.39 180.581  26
   8   6   1 428.805 161.751  18
   8   6   1 481.268 213.730   9
  -8   6  -1 475.445 237.178  10
   8   6   1 417.672 162.981  26
  -8   6  -2 2386.73 167.075  20
   8  -6   2 2550.65 210.836  19
  -8   6  -2 2171.82 249.561  10
   8   6   2 1781.23 241.998   9
   8   6   2 2181.45 171.912  18
   8   6   2 2870.30 198.696  29
   8   6   2 2561.56 192.974  26
   8   6   3 5084.06 192.502  16
   8  -6   3 5543.35 226.158  17
   8   6   3 5439.86 229.329  29
   8   6   3 5282.32 223.700  26
  -8   6  -3 5603.04 192.626  20
   8  -6   3 5348.85 237.243  19
   8   6   3 5556.90 184.215  21
  -8   6  -4 45568.1 703.773  20
   8  -6   4 43436.7 723.945  19
   8   6   4 45236.7 722.327  22
   8   6   4 42344.8 718.814  29
   8   6   4 43631.2 704.057  16
   8  -6   4 45389.3 712.946  17
   8   6   4 44077.6 708.884  18
   8   6   5 4854.13 233.170  26
   8   6   5 4700.76 201.588  22
  -8   6  -5 4712.72 185.073  20
   8  -6   5 4384.40 247.271  19
   8  -6   5 4208.18 207.304  17
   8   6   5 4369.74 178.407  16
   8   6   5 4424.32 192.366  18
   8   6   5 4921.00 229.547  29
   8   6   5 4863.23 250.429  35
   8   6   5 5048.02 266.511  36
   8   6   6 10362.7 281.045  26
   8   6   6 9059.83 237.796  22
  -8   6  -6 9894.68 235.326  20
   8  -6   6 10829.7 325.410  32
   8  -6   6 9678.43 248.191  17
   8   6   6 9232.72 240.299  18
   8   6   6 9968.14 280.736  29
   8   6   6 10214.9 308.172  36
  -8   6  -7 5407.36 179.088  20
   8  -6   7 5277.43 187.379  17
   8   6   7 4915.04 182.319  18
   8   6   7 5615.46 219.686  26
   8   6   7 5919.25 236.147  29
   8  -6   8 7414.74 276.054  32
   8   6   8 6896.05 208.248  26
   8   6   8 7171.36 242.898  29
  -8   6  -8 6571.08 179.967  20
   8  -6   8 6724.66 232.957  19
   8  -6   9 4693.41 217.842  32
  -8   6  -9 4925.16 142.969  20
   8  -6  10 1609.36 90.9645  12
  -8   6 -10 1633.68 86.9325  20
   8  -6  10 1690.74 143.635  32
  -8   6 -11 138.967 38.5913  20
  -8   7  13 2346.49 98.0679  34
  -8  -7  12 3355.63 139.621  24
  -8   7  12 3249.86 156.475  34
  -8   7  11 976.982 92.5689  13
  -8   7  11 1245.34 102.010  11
  -8  -7  11 1141.94 121.157  15
  -8   7  10 24764.7 405.910  11
  -8  -7  10 25102.2 414.350  15
  -8   7   9 2199.52 137.035  11
  -8  -7   9 2381.10 146.604  15
  -8   7   8 6497.95 184.212  11
  -8  -7   8 6474.18 185.071  15
  -8   7   7 35353.7 549.736  11
  -8  -7   7 33300.3 546.048  15
  -8   7   6 917.665 137.729  11
  -8  -7   6 1087.64 127.974  15
  -8   7   5 306.602 132.771  11
   8   7  -5 263.861 122.020  16
  -8  -7   5 276.812 118.605  15
   8   7  -4 22780.7 399.058  16
   8  -7  -3 3628.50 208.381  17
   8   7  -3 3974.62 168.965  16
   8   7  -2 8115.11 215.198  26
  -8   7   2 8522.71 220.268  20
   8  -7  -2 7961.87 249.466  17
   8   7  -2 8173.38 213.385  16
   8   7  -1 2919.76 177.810  26
  -8   7   1 3038.01 168.237  20
   8   7  -1 3149.76 177.461  18
  -8   7   1 2877.60 141.960  13
   8   7  -1 2855.52 162.927  16
   8  -7  -1 3071.28 208.761  17
   8   7   0 6247.55 217.980  26
  -8   7   0 6474.01 199.347  20
   8   7   0 5958.32 203.584  16
   8   7   0 6507.89 207.408  18
   8  -7   0 6231.85 235.473  17
   8   7   1 3675.94 203.731  26
  -8   7  -1 4184.55 179.121  20
   8  -7   1 3769.67 222.614  17
   8   7   1 3729.67 190.617  18
   8  -7   2 12896.3 310.008  19
   8   7   2 13563.7 291.834  21
   8   7   2 13518.6 308.483  22
   8   7   2 13614.5 309.857  26
   8   7   2 12606.5 283.908  16
   8  -7   3 1428.07 212.122  19
   8   7   3 1459.40 159.567  21
   8   7   3 1421.63 194.235  22
   8   7   3 1410.68 186.102  33
   8   7   3 1428.03 197.734  26
   8   7   3 1505.11 181.220  18
   8   7   3 1604.20 166.485  16
   8   7   4 26221.3 458.605  22
   8   7   4 23661.4 432.942  16
   8  -7   4 24779.9 448.258  17
   8   7   4 25061.1 440.423  18
  -8   7  -4 25541.5 433.736  20
   8  -7   4 24202.3 461.421  19
   8   7   5 734.542 199.425  26
  -8   7  -5 828.054 155.100  20
   8  -7   5 748.554 211.491  19
   8   7   5 758.990 169.798  22
   8   7   5 721.051 213.108  29
   8   7   5 560.297 164.895  18
   8   7   5 712.865 145.245  16
   8  -7   5 687.981 188.810  17
   8   7   6 11403.9 285.773  26
  -8   7  -6 11664.6 250.419  20
   8  -7   6 11314.0 289.686  19
   8   7   6 10672.2 255.807  22
   8  -7   6 11722.9 336.047  32
   8   7   6 11887.9 295.831  29
   8  -7   6 11203.7 262.224  17
   8   7   6 11137.7 253.702  18
  -8   7  -7 17084.0 314.090  20
   8  -7   7 16205.7 316.784  17
   8  -7   7 18478.7 389.836  32
   8   7   7 17190.0 340.194  26
   8   7   7 17901.2 355.224  29
  -8   7  -8 1474.89 124.107  20
  -8   7  -9 711.138 97.3569  20
   8  -7   9 790.374 167.544  32
  -8   7 -10 613.868 65.1755  20
   8  -7  10 525.207 113.438  32
  -8  -8  12 73.4736 87.8367  24
  -8  -8  12-45.1983 73.5331  19
  -8   8  12 75.5832 101.614  34
  -8  -8  11 3721.29 145.829  24
  -8   8  11 3620.52 170.417  34
  -8   8  10 323.231 90.2965  13
  -8  -8  10 294.044 107.684  15
  -8   8   9 3425.83 134.506  13
  -8  -8   9 3441.09 139.956  15
   8   8  -8 1056.69 150.607  33
  -8  -8   8 1380.17 128.587  15
  -8  -8   7 1216.56 123.361  15
  -8  -8   6 300.638 112.783  15
   8   8  -5 37784.1 613.778  22
   8   8  -5 39527.8 610.074  16
   8   8  -4 1050.09 149.526  22
   8   8  -4 1374.61 138.781  16
  -8   8   3 1273.94 147.393  13
   8   8  -3 1170.88 161.486  22
   8  -8  -3 1358.54 190.356  17
   8   8  -3 1441.94 155.851  16
   8   8  -2 834.807 161.522  22
   8   8  -2 1055.39 149.945  26
  -8   8   2 868.977 139.488  13
   8   8  -2 866.181 160.395  16
   8  -8  -2 855.583 192.757  17
   8   8  -1 1189.25 176.259  22
   8   8  -1 1081.52 157.783  26
  -8   8   1 1315.50 157.817  20
  -8   8   1 1241.78 129.290  13
   8   8  -1 1378.09 164.505  16
   8  -8  -1 1267.93 202.988  17
  -8   8   0 495.344 152.067  20
   8   8   0 310.457 170.648  26
   8   8   0 375.751 165.589  22
   8   8   0 457.286 153.294  16
   8  -8   0 372.108 204.109  17
  -8   8  -1 46416.8 733.829  20
   8   8   1 48884.1 755.960  21
   8   8   1 45590.3 749.973  26
   8   8   1 46132.6 770.310  33
   8   8   1 46276.4 749.080  22
   8  -8   1 46305.0 749.970  17
   8   8   2 4149.43 222.738  33
   8   8   2 3958.15 206.365  26
   8  -8   2 3616.97 224.428  17
   8   8   2 3748.53 184.282  16
  -8   8  -2 3880.05 176.212  20
   8   8   2 4074.20 203.715  21
   8   8   3 1068.01 160.383  21
  -8   8  -3 794.940 156.048  20
   8  -8   3 1010.11 200.441  19
   8   8   3 1023.08 194.372  26
   8   8   3 994.010 194.419  33
   8   8   3 900.432 180.213  22
   8   8   3 1063.51 160.961  16
   8   8   4 1795.11 184.688  22
   8   8   4 1501.64 154.280  16
   8  -8   4 1678.50 201.553  19
   8  -8   5 14052.7 315.239  19
   8   8   5 14428.9 313.313  26
   8   8   5 13981.5 299.527  22
   8  -8   5 14212.4 300.191  17
   8   8   5 13251.5 272.451  16
   8  -8   6 459.040 233.157  32
   8   8   6 547.611 174.772  26
  -8   8  -6 166.193 140.618  20
   8  -8   6 177.610 191.883  19
   8  -8   6 226.703 161.996  17
   8   8   7 5916.94 195.080  26
   8  -8   7 5705.03 175.027  17
  -8   8  -7 5926.34 165.943  20
   8  -8   7 5730.13 208.154  19
  -8   8  -8 251.127 102.830  20
  -8   8  -9 475.954 76.2733  20
   8  -8   9 629.996 125.705  32
  -8   8 -10 826.230 44.1208  20
  -8   9  11 13.8065 106.207  34
  -8  -9  11 68.7437 83.4943  24
  -8  -9  11 19.9066 90.5931  30
   8   9 -10 2152.56 76.5619  21
  -8  -9  10 3497.35 124.930  24
  -8   9   9 4247.69 120.585  13
  -8  -9   9 4709.41 158.573  24
   8   9  -8 777.119 119.750  33
  -8  -9   8 883.994 98.4126  15
  -8   9   7 5109.15 152.095  13
   8   9  -7 4504.18 185.504  33
  -8   9   6 26328.3 430.360  13
   8   9  -6 26028.4 463.771  33
  -8   9   5 1078.49 135.959  13
   8   9  -5 790.783 194.994  33
   8   9  -4 3290.89 154.817  22
  -8   9   4 3359.86 154.770  13
   8   9  -3 13018.4 276.876  22
  -8   9   3 13305.1 261.216  13
   8   9  -3 13373.4 269.658  16
   8   9  -2 8519.62 223.719  26
   8   9  -2 8020.03 281.635  33
  -8   9   2 10589.6 212.741  13
   8  -9  -2 9723.16 252.559  17
   8   9  -2 10398.1 234.877  16
   8   9  -2 9172.94 241.332  22
   8   9  -1 969.747 164.551  26
   8   9  -1 1013.02 162.516  22
  -8   9   1 882.570 119.137  13
   8   9  -1 806.085 153.052  16
   8  -9  -1 899.570 188.510  17
   8   9   0 25905.3 465.544  22
   8   9   0 26588.8 495.688  33
  -8   9   0 27178.9 449.587  20
   8   9   0 27460.8 478.444  21
   8   9   0 26516.5 466.711  26
   8  -9   0 26112.9 469.706  17
   8   9   0 26518.9 457.442  16
   8   9   1 5478.45 219.773  22
   8   9   1 6011.67 248.124  33
  -8   9  -1 5546.45 184.027  20
   8   9   1 6208.10 226.453  21
   8   9   1 5633.23 215.993  26
   8  -9   1 5728.03 228.482  17
   8   9   2 1042.18 200.861  33
  -8   9  -2 1189.48 142.720  20
   8   9   2 1244.96 173.599  21
   8   9   2 1065.51 183.445  26
   8  -9   2 1139.91 201.628  17
   8   9   2 1054.31 157.429  16
   8   9   3 11321.5 274.951  22
   8   9   3 11419.6 256.054  21
   8   9   3 10979.2 281.835  33
   8   9   3 11464.2 278.866  26
  -8   9  -3 11276.9 242.428  20
   8  -9   3 11489.7 277.336  17
   8   9   3 11340.5 248.842  16
  -8   9  -4 1162.37 138.744  20
   8   9   4 1316.32 172.226  22
   8   9   5 122.164 151.059  22
  -8   9  -5 145.862 129.279  20
   8   9   5 193.293 170.772  26
   8  -9   5 121.110 163.275  17
   8  -9   5-131.476 212.553  32
   8   9   6 14239.1 287.501  26
   8  -9   6 13932.3 274.164  17
   8  -9   6 14676.5 322.031  32
   8   9   7-12.4552 118.702  26
   8  -9   7 115.016 169.600  32
   8  -9   7 77.3296 112.931  17
  -8   9  -8 21.9678 74.3507  20
   8  -9   9 2355.93 98.7883  32
  -8   9  -9 3111.79 69.7313  20
  -8 -10  10 2705.98 91.0882  19
  -8  10  10 3093.87 105.300  34
   8  10  -9 2447.93 77.9218  21
  -8 -10   9 3314.21 102.236  24
   8  10  -8 10603.1 200.374  21
  -8 -10   8 10867.9 200.759  24
   8  10  -7 7007.66 180.076  33
  -8 -10   7 6685.23 158.012  24
   8  10  -6 2407.68 164.453  33
  -8  10   6 1904.68 112.715  13
   8  10  -5 1194.17 182.080  33
  -8  10   5 1416.11 113.996  13
   8  10  -4 1873.88 122.685  22
  -8  10   4 1821.75 124.918  13
   8  10  -3 11156.9 262.585  21
  -8  10   3 11625.8 219.822  13
   8  10  -3 9855.68 289.774  33
   8  10  -3 10259.8 231.517  22
   8 -10  -2 26502.9 457.228  17
  -8  10   2 28233.8 439.441  13
   8  10  -2 27624.3 500.162  33
   8  10  -2 27077.8 460.951  22
  -8  10   1 11183.1 211.488  13
   8 -10  -1 10989.8 253.482  17
   8  10  -1 10758.4 241.371  26
   8  10  -1 11501.6 254.513  22
   8  10   0 187.342 155.226  22
   8 -10   0 236.747 171.031  17
   8  10   0 237.093 175.432  21
   8  10   0 337.260 152.009  26
   8  10   0 449.242 203.163  33
   8  10   1 342.359 164.073  22
   8 -10   1 273.762 169.433  17
   8  10   1 142.001 164.143  21
  -8  10  -1 175.279 120.333  20
   8  10   1 248.614 155.576  26
   8  10   1 247.090 192.763  33
   8  10   2 3637.08 187.387  22
   8  10   2 3825.57 175.274  21
   8 -10   2 3665.69 192.499  17
  -8  10  -2 3501.42 142.162  20
   8  10   2 3989.28 183.639  26
   8  10   2 3833.35 207.171  33
   8 -10   3 735.661 165.275  17
  -8  10  -3 689.359 116.090  20
   8  10   3 774.640 164.400  26
   8  10   3 770.590 133.251  21
   8  10   3 498.313 159.100  22
   8  10   4 11987.9 253.838  22
   8 -10   4 12063.5 254.990  17
   8  10   4 11550.2 261.060  26
  -8  10  -4 11436.1 223.989  20
   8 -10   4 11997.4 275.962  32
   8 -10   5 10816.7 253.597  32
   8  10   5 10435.0 223.393  22
  -8  10  -5 10367.0 199.394  20
  -8  10  -6-7.25930 81.7809  20
   8 -10   6-34.9713 109.162  17
   8 -10   6 121.935 150.048  32
  -8  10  -7 86.4568 65.3768  20
   8 -10   7 72.9449 113.921  32
   8 -10   7 72.0074 80.4456  17
   8 -10   8 1662.82 81.1244  32
  -8 -11   9 1580.39 72.8875  30
  -8 -11   8 22.4841 69.1108  19
   8  11  -7 4001.51 103.510  21
  -8  11   7 4007.29 94.6384  13
   8  11  -6 1716.56 106.191  21
   8  11  -6 1766.35 116.193  33
  -8  11   6 1628.18 83.0193  13
   8  11  -5 411.214 114.568  21
   8  11  -5 392.412 140.212  33
  -8  11   5 355.712 82.9006  13
   8  11  -4 90.5257 129.486  21
   8  11  -4 162.385 157.249  33
  -8  11   4 42.1674 85.9174  13
   8  11  -3 8095.69 200.905  21
   8  11  -3 8015.51 229.893  33
   8  11  -2-39.8104 146.370  21
   8  11  -2 56.2600 114.422  22
   8  11  -2 74.1356 181.911  33
   8 -11  -1 27286.9 447.626  17
   8  11  -1 28968.5 458.890  22
   8 -11   0 60.9868 128.961  17
   8  11   0 240.716 143.927  21
   8  11   0 151.450 129.706  22
   8  11   0 362.289 176.771  33
   8  11   1 7532.50 224.032  33
   8  11   1 7853.27 195.291  21
   8  11   1 7521.31 195.983  22
   8 -11   2 171.913 129.763  17
   8  11   2 14.8585 121.631  21
   8  11   2 113.940 131.807  22
   8  11   2 181.196 145.876  33
   8 -11   2 36.5163 124.593  32
   8 -11   3 1430.30 128.197  17
   8 -11   3 1429.39 139.970  32
   8 -11   4 643.125 115.218  17
   8  11   4 582.654 114.693  22
   8 -11   4 532.478 124.035  32
   8 -11   5 10807.6 195.266  17
   8 -11   5 10099.0 210.207  32
   8 -11   6 1373.79 96.8385  32
   8  12  -6 912.808 52.2592  21
   8  12  -5 1314.58 78.9023  21
   8  12  -5 1152.31 83.5777  33
   8  12  -4 2386.55 100.752  21
   8  12  -4 2290.17 118.643  33
   8  12  -3 4300.81 130.361  21
   8  12  -3 4247.13 150.512  33
   8  12  -2 3128.69 123.715  21
   8  12  -2 3398.84 149.897  33
   8  12  -1 5937.89 141.553  22
   8  12   0 1210.72 105.991  22
   8  12   0 1127.89 128.498  33
   8  12   1 805.006 98.0728  21
   8  12   1 887.907 103.583  22
   8  12   2 8082.57 160.945  21
   8 -12   2 7793.66 155.216  17
   8 -12   3 1027.38 78.5246  17
   8 -12   4 600.121 62.8241  17
   8  13  -3 7124.22 121.600  21
   8  13  -2 207.360 49.9510  21
   8  13  -1 665.760 53.7319  21
  -9   0  14-13.8696 78.8196   5
  -9   0  13 2964.95 121.470   5
  -9   0  12 66.9420 129.561   5
  -9   0  11 11117.1 235.124  15
  -9   0  11 11896.1 243.785   5
  -9   0  10-139.644 153.574   5
  -9   0   9 35452.4 566.718   5
  -9   0   8-89.9742 147.546   5
  -9   0   7 6724.67 197.216   5
   9   0  -6 60.9011 210.514   1
   9   0  -5 5850.81 275.629   1
   9   0  -4-29.5215 216.353   1
   9   0  -3 262047. 3805.01   4
   9   0  -3 260441. 3912.08   1
   9   0  -2 74.3559 136.355   4
   9   0  -2 89.7990 198.762   1
   9   0  -1 735.345 137.741   4
   9   0  -1 904.226 220.309   1
   9   0   0 91.0699 133.487   4
   9   0   0 86.8615 189.030   1
   9   0   1 17066.2 295.759   4
   9   0   1 16410.5 391.971   1
   9   0   2 31.8087 199.702  32
   9   0   2 100.854 201.032   1
   9   0   2 261.710 141.187   4
   9   0   2 65.1711 165.409  36
   9   0   3 55658.1 897.882  32
   9   0   3 56627.4 965.396   1
   9   0   3 54596.7 892.826  36
   9   0   3 57422.6 857.062   4
   9   0   4 42.0977 155.774   3
   9   0   4-13.5607 235.648  32
   9   0   5 40825.2 642.027   3
   9   0   6-77.9846 182.612  29
   9   0   6-36.8485 167.785   3
   9   0   7 25246.4 470.572  29
   9   0   7 28086.8 512.147  32
   9   0   8 63.3704 188.144  29
   9   0   8 20.6832 269.981  36
   9   0   8 8.59571 232.059  32
   9   0   9 68142.6 1079.21  29
   9   0   9 70886.7 1090.90  32
   9   0  10-60.3802 156.814  29
   9   0  10 44.4245 197.298  35
   9   0  11 1204.18 119.168  29
   9   0  11 1228.72 147.136  35
   9   0  12 38.9003 55.7147  29
   9   0  12 87.6467 78.8533  36
  -9  -1  14 7891.32 151.373   5
  -9  -1  13 3829.25 126.217   5
  -9  -1  12 3316.01 134.746  15
  -9  -1  12 3694.59 142.373   5
  -9  -1  11 17055.3 309.965  15
  -9  -1  11 17692.7 309.045   5
  -9  -1  10 1206.00 151.672   5
  -9  -1   9 3359.93 163.229   5
  -9  -1   8 10940.3 238.486   5
  -9  -1   7 20985.8 367.573   5
   9  -1  -6 976.529 216.795   1
   9   1  -6 705.111 221.320   1
  -9   1   6 645.845 202.215  10
  -9   1   5 4054.58 241.289  10
   9  -1  -5 4101.11 254.214   1
   9   1  -5 4330.90 259.624   1
  -9   1   4 31934.1 626.491  10
   9  -1  -4 32117.1 624.001   1
   9   1  -4 32359.2 634.247   1
   9  -1  -3 124.102 140.073   4
   9   1  -3 151.493 145.691   4
  -9   1   3 163.353 174.705  10
   9  -1  -3 223.554 203.917   1
   9   1  -3 219.361 213.176   1
   9  -1  -2 41393.3 635.926   4
   9   1  -2 41870.2 639.770   4
   9   1  -2 40035.9 759.726   9
   9  -1  -2 40097.7 734.147   1
   9   1  -2 40345.3 742.383   1
   9  -1  -1 18947.5 330.662   4
   9   1  -1 18688.4 333.767   4
   9  -1  -1 19702.5 440.999   1
   9   1  -1 19747.7 451.802   1
   9  -1   0 995.258 196.387   1
   9   1   0 977.822 199.925   1
   9  -1   0 907.310 134.116   4
   9  -1   1 714.286 199.974   1
   9   1   1 969.361 208.899   1
   9  -1   1 802.536 138.957   4
   9   1   1 729.832 184.921  32
   9  -1   1 620.743 179.440  32
   9   1   2 9422.36 363.523   9
   9   1   2 8502.65 246.255  36
   9  -1   2 8682.10 202.879   4
   9  -1   2 8501.58 293.041   1
   9   1   2 8719.51 307.334   1
   9   1   2 8760.14 259.398  32
   9  -1   2 8879.59 265.301  32
   9   1   3 3472.50 228.068  36
   9  -1   3 3617.95 237.731   1
   9   1   3 3965.15 249.658   1
   9   1   3 3546.74 230.841  32
   9  -1   3 3740.18 239.586  32
   9   1   3 3795.96 295.971   9
   9   1   4 3111.90 229.675  36
   9   1   4 3643.02 236.903  32
   9  -1   4 3638.58 238.662  32
   9  -1   4 3724.82 169.196   3
   9   1   4 3735.49 177.056   3
   9   1   5 24135.9 495.742  36
   9  -1   5 25268.1 494.420  32
   9   1   5 25240.5 458.097  29
   9  -1   5 26607.2 433.239   3
   9   1   5 26494.1 438.077   3
   9   1   6 29576.0 540.091  36
   9   1   6 29319.1 532.062  32
   9   1   6 28848.3 500.674  29
   9  -1   6 28405.7 486.689  29
   9  -1   6 27312.0 466.705   3
   9   1   6 27136.1 472.523   3
   9   1   7 5664.95 297.157  36
   9   1   7 5814.29 278.413  35
   9   1   7 5198.65 179.704  25
   9   1   7 5620.48 236.210  29
   9  -1   7 5644.97 216.544  29
   9   1   7 5607.23 280.492  32
   9  -1   7 6105.34 293.876  32
   9   1   8 38057.6 643.570  29
   9  -1   8 36925.4 632.413  29
   9   1   8 40932.3 680.502  36
   9   1   8 39560.5 662.425  32
   9  -1   8 40409.3 666.293  32
   9   1   9 4990.50 212.275  29
   9  -1   9 4623.92 196.327  29
   9  -1   9 4597.57 277.304  36
   9  -1   9 4627.02 236.010  32
   9   1  10 6759.28 212.940  29
   9  -1  10 6761.01 194.866  29
   9   1  10 7452.83 246.709  35
   9  -1  10 7465.68 245.099  35
   9  -1  10 7541.71 259.922  36
   9   1  11 2699.72 132.872  29
   9  -1  11 2263.03 123.478  29
   9   1  11 2583.95 149.143  35
   9  -1  11 2710.24 156.647  35
   9   1  11 3087.12 167.780  36
   9   1  12 165.588 59.6133  29
   9  -1  12 254.372 82.6289  36
  -9   2  14 291.605 71.4860   5
  -9  -2  14 251.028 66.7037   5
  -9   2  13 1428.37 100.934  11
  -9  -2  13 1564.70 99.5640   5
  -9   2  13 1540.93 108.615   5
  -9  -2  12 2272.80 123.856   5
  -9   2  12 2309.63 133.179   5
  -9  -2  12 2277.25 127.959  15
  -9  -2  11 1377.26 132.664   5
  -9   2  11 1301.40 147.469   5
  -9  -2  11 1480.60 143.481  15
  -9  -2  10 10204.3 225.311   5
  -9   2  10 10810.5 239.753   5
  -9  -2   9 2303.66 150.645   5
  -9   2   9 2273.67 165.711   5
  -9   2   8 803.914 155.669   5
  -9  -2   8 705.954 135.769   5
  -9  -2   7 17370.6 316.270   5
  -9   2   7 17368.0 324.120   5
  -9  -2   6 5509.56 171.619   5
  -9   2   6 5030.49 272.479  10
  -9   2   5 54247.7 973.267  10
   9  -2  -5 55504.5 958.584   1
  -9   2   4 4992.93 261.532  10
   9  -2  -4 4313.54 243.392   1
   9   2  -4 4493.73 263.664   1
   9   2  -3 4679.97 175.556   4
   9  -2  -3 4298.91 160.750   4
   9  -2  -3 4252.84 247.298   1
   9   2  -3 4825.52 263.042   1
   9   2  -2 34447.5 687.063   9
  -9   2   2 35626.2 679.473  10
   9  -2  -2 36175.6 571.550   4
   9  -2  -2 34601.2 666.058   1
   9   2  -2 36637.8 685.230   1
   9   2  -1 70357.2 1192.72   9
  -9   2   1 64984.6 1160.22  10
   9  -2  -1 68416.1 1143.94   1
   9   2  -1 72428.7 1167.58   1
   9   2  -1 73817.6 1061.26   4
   9  -2  -1 69345.3 1054.14   4
  -9   2   0 34596.3 684.507  10
   9   2   0 37520.3 729.422   9
  -9   2   0 34019.8 585.294  20
   9  -2   0 36367.4 597.398  17
   9  -2   0 35404.4 666.496   1
   9   2   0 38671.3 690.434   1
   9  -2   0 37997.3 579.217   4
   9   2   0 40566.7 589.261   4
   9  -2   1 13012.9 249.098   4
   9   2   1 13479.4 262.379   4
   9   2   1 13330.1 397.564   9
  -9   2  -1 11351.9 339.279  10
  -9   2  -1 12079.5 249.442  20
   9   2   1 12715.7 295.806  36
   9   2   1 12510.7 273.092  35
   9  -2   1 12762.7 270.645  17
   9  -2   1 12282.0 338.890   1
   9   2   1 12811.5 358.408   1
   9   2   1 12260.6 294.353  32
   9  -2   1 12688.3 288.325  32
   9  -2   2 12472.0 245.071   4
   9   2   2 12912.3 257.363   4
   9   2   2 13158.6 400.387   9
  -9   2  -2 11692.6 342.392  10
  -9   2  -2 11886.8 245.603  20
   9   2   2 12400.3 306.213  36
   9   2   2 12272.8 290.250  35
   9  -2   2 13020.7 269.537  17
   9  -2   2 11951.1 334.467   1
   9   2   2 12347.4 355.186   1
   9   2   2 12021.4 309.714  32
   9  -2   2 12278.8 310.108  32
   9  -2   3 406.840 133.549   3
   9   2   3 345.446 147.607   3
   9   2   3 245.286 239.376   9
  -9   2  -3 255.180 117.537  20
   9   2   3 237.899 208.738  32
   9  -2   3 469.585 214.200  32
   9  -2   3 284.391 150.675  17
   9   2   3 570.682 219.653  36
   9   2   3 276.685 192.527  35
   9  -2   3 244.452 186.720   1
   9   2   3 282.552 211.912   1
   9  -2   4 1400.43 142.102   3
   9   2   4 1418.38 155.857   3
  -9   2  -4 1721.34 128.907  20
   9   2   4 2353.67 183.821  29
   9  -2   4 1922.37 152.241  17
   9   2   4 2646.90 230.656  32
   9  -2   4 2464.43 245.840  32
   9   2   4 2604.85 234.824  36
   9   2   4 2463.99 217.191  35
  -9   2  -5 6553.11 177.332  20
   9   2   5 6222.52 286.448  36
   9   2   5 5896.94 272.478  35
   9  -2   5 8038.46 194.298   3
   9   2   5 8348.25 210.032   3
   9   2   5 6485.78 233.555  29
   9  -2   5 6769.01 287.071  32
   9   2   6 16522.0 403.800  36
   9   2   6 16750.3 399.785  35
   9  -2   6 17915.7 317.028   3
   9   2   6 18347.4 326.227   3
   9   2   6 16306.4 359.532  29
   9   2   6 16944.2 399.842  32
   9   2   7 15060.6 337.518  29
   9   2   7 16679.4 383.621  35
   9   2   7 16015.4 389.573  36
   9  -2   7 16042.7 383.482  32
   9  -2   8 8980.82 304.718  32
   9   2   8 9274.69 264.219  29
   9   2   8 8708.10 235.218  26
   9   2   9 3070.95 244.853  35
   9  -2   9 3364.20 133.787  12
   9   2   9 3116.84 201.387  29
   9  -2   9 2727.30 169.655  29
   9  -2   9 3102.28 222.560  32
   9   2  10 8090.62 236.259  35
   9   2  10 8393.68 245.860  36
   9  -2  10 8318.56 252.109  36
   9  -2  10 6373.00 150.747  12
   9   2  10 7201.11 209.912  29
   9  -2  10 6465.07 183.969  29
   9   2  11 6431.12 182.710  35
   9   2  11 7451.26 191.100  36
   9  -2  11 7047.13 185.066  35
   9  -2  11 7717.56 196.489  36
   9   2  11 7288.00 167.312  29
   9  -2  11 5953.44 147.981  29
   9   2  12 359.992 54.2384  29
  -9  -3  14 1707.38 59.4025   5
  -9   3  13 234.593 85.0457  11
  -9  -3  13 195.536 91.2138  15
  -9  -3  13 264.964 78.4707   5
  -9  -3  12 3844.60 121.173   5
  -9   3  12 4173.47 135.651   5
  -9   3  12 4046.86 136.530  11
  -9  -3  12 3986.37 143.339  15
  -9  -3  11 5620.89 155.346   5
  -9   3  11 5995.75 170.190   5
  -9   3  11 6013.39 168.655  11
  -9  -3  11 5988.58 179.907  15
  -9  -3  10 7139.65 179.665   5
  -9   3  10 7402.06 194.427   5
  -9  -3   9 15636.5 291.081   5
  -9   3   9 16386.8 304.462   5
  -9  -3   8 37748.9 592.604   5
  -9   3   8 38239.3 601.316   5
  -9  -3   7 549.411 132.632   5
  -9   3   7 673.053 150.683   5
  -9  -3   6 7190.43 185.165   5
  -9   3   6 7394.49 199.580   5
  -9   3   5 7002.91 306.727  10
   9  -3  -5 6690.45 265.810   1
   9   3  -5 6880.90 284.974   1
  -9   3   4 6403.89 289.445  10
   9   3  -4 6729.67 191.186   4
   9  -3  -4 6289.82 178.477   4
   9  -3  -4 5738.18 257.041   1
   9   3  -4 6146.55 276.111   1
  -9   3   3 184.466 204.950  10
   9  -3  -3 300.503 187.502   1
   9   3  -3 282.643 201.718   1
   9  -3  -3 161.020 129.932   4
   9   3  -3 161.454 139.186   4
   9   3  -2 25858.4 559.495   9
  -9   3   2 27617.6 581.637  10
   9   3  -2 26993.4 461.516  18
   9  -3  -2 26787.4 541.528   1
   9   3  -2 28971.4 570.249   1
   9  -3  -2 27532.0 447.754   4
   9   3  -2 29697.5 459.413   4
  -9   3   1 16230.0 419.106  10
   9   3  -1 16250.8 415.135   9
  -9   3   1 16633.0 309.083  20
   9  -3  -1 17553.3 331.145  17
   9  -3  -1 14288.8 363.072   1
   9   3  -1 15437.9 393.345   1
   9  -3  -1 16151.0 292.640   4
   9   3  -1 17468.8 305.689   4
  -9   3   0 4626.75 258.527  10
   9   3   0 4463.01 260.512   9
  -9   3   0 4933.31 166.278  20
   9   3   0 5883.73 209.211  36
   9  -3   0 5266.25 198.229  17
   9  -3   0 3752.05 220.914   1
   9   3   0 4118.01 250.018   1
   9  -3   0 4205.23 151.164   4
   9   3   0 4693.73 168.568   4
   9  -3   1 14198.8 262.348   4
   9   3   1 15139.1 277.737   4
  -9   3  -1 13936.3 381.781  10
   9   3   1 13947.9 406.969   9
  -9   3  -1 13197.3 274.336  20
   9   3   1 13441.7 302.334  35
   9   3   1 13723.6 323.287  36
   9  -3   1 14716.8 300.452  17
   9  -3   1 14117.8 315.135  32
   9  -3   1 13359.3 345.802   1
   9   3   1 14690.1 385.532   1
   9   3   2 612.814 152.884  29
   9  -3   2 1063.59 123.574   4
   9   3   2 1065.41 144.690   4
  -9   3  -2 1050.90 211.983  10
   9   3   2 1100.93 231.922   9
  -9   3  -2 709.138 131.416  20
   9   3   2 582.635 202.267  36
   9   3   2 634.633 180.654  35
   9  -3   2 947.394 170.252  17
   9  -3   2 625.701 194.389  32
   9  -3   2 924.957 189.872   1
   9   3   2 1167.68 217.328   1
   9  -3   3 7283.10 189.561   3
   9   3   3 7534.45 205.722   3
  -9   3  -3 6869.47 284.950  10
   9   3   3 6826.55 326.220   9
  -9   3  -3 7876.12 199.423  20
   9   3   3 8042.57 223.586  29
   9  -3   3 7816.33 224.555  17
   9  -3   3 8994.47 283.563  32
   9   3   3 8796.67 263.815  35
   9   3   3 8592.46 273.038  36
   9  -3   4 848.048 128.841   3
   9   3   4 987.757 148.352   3
  -9   3  -4 1015.37 136.486  20
   9   3   4 1343.85 182.842  29
   9  -3   4 1318.43 165.799  17
   9  -3   4 1160.60 244.744  32
   9   3   4 1642.56 227.425  35
   9   3   4 1518.64 246.060  36
   9  -3   5 15711.9 296.652   3
   9   3   5 16350.4 310.899   3
  -9   3  -5 14891.3 300.554  20
   9   3   5 16383.2 342.228  29
   9  -3   5 15734.9 307.696  17
   9  -3   5 17243.3 382.080  32
   9   3   5 18410.2 376.769  35
   9   3   5 17249.1 389.334  36
  -9   3  -6 2888.41 146.695  20
   9   3   6 3729.35 162.909   3
   9  -3   6 3586.15 150.219   3
   9  -3   6 2756.07 267.081  32
   9   3   6 3019.93 220.253  29
   9   3   6 3065.10 256.844  35
   9   3   6 2853.26 274.001  36
   9   3   7 29630.1 513.472  26
   9   3   7 29813.2 514.789  29
   9   3   7 30699.0 552.758  35
   9   3   8 5309.45 181.246  18
   9   3   8 5089.33 196.322  26
   9  -3   8 5821.11 269.992  32
   9   3   8 5300.07 226.275  29
   9  -3   8 4568.87 178.694  29
  -9   3  -8 4640.20 135.212  20
   9   3   9 7516.06 228.702  29
   9  -3   9 6168.92 184.976  29
   9  -3   9 6397.37 164.686  12
   9   3   9 8121.76 263.222  35
   9   3   9 8203.65 273.507  36
   9  -3   9 7628.91 249.329  32
   9   3  10 575.712 144.934  29
   9  -3  10 480.261 108.505  29
   9  -3  10 451.221 85.3103  12
   9  -3  10 481.253 148.508  32
   9   3  10 402.655 170.781  35
   9   3  10 331.998 179.412  36
   9  -3  11 8503.52 178.785  35
   9  -3  11 8417.46 190.677  36
   9   3  11 8819.51 165.024  29
   9   4 -14 1877.53 78.9437  31
  -9  -4  13 4954.24 122.610  15
  -9  -4  13 4502.71 98.7281   5
  -9   4  12 6797.48 172.495  34
  -9  -4  12 6606.64 142.320   5
  -9   4  11 779.745 117.698  11
  -9  -4  11 639.576 99.4475   5
  -9   4  11 606.667 113.766   5
  -9  -4  10 652.762 111.600   5
  -9   4  10 626.195 128.620   5
  -9   4  10 775.609 129.022  11
  -9  -4  10 832.220 148.782  15
  -9  -4   9 2326.93 129.467   5
  -9   4   9 2339.45 149.759   5
  -9   4   9 2615.10 150.133  11
  -9  -4   9 2685.06 164.026  15
  -9  -4   8 1492.10 126.498   5
  -9   4   8 1600.66 144.784   5
  -9   4   8 1693.53 140.523  11
  -9  -4   7 3605.89 140.882   5
  -9   4   7 3793.46 157.304   5
  -9   4   7 3861.77 154.380  11
  -9  -4   6 26583.3 433.766   5
  -9   4   6 27505.8 444.578   5
  -9   4   6 26679.1 438.475  11
  -9   4   5 58.3382 107.778  11
   9  -4  -5 145.877 125.321   4
   9   4  -5 113.936 138.757   4
  -9  -4   5 139.990 118.114   5
  -9   4   5 39.1994 128.657   5
   9  -4  -4 5960.67 242.651   1
   9   4  -4 6190.96 260.709   1
   9  -4  -4 6403.75 172.778   4
   9   4  -4 6697.38 186.636   4
  -9   4   4 5993.90 297.798  10
   9  -4  -3 20539.5 452.601   1
   9   4  -3 21288.8 474.397   1
  -9   4   3 21771.9 515.801  10
   9  -4  -3 22351.3 372.259   4
   9   4  -2 598.847 137.456  18
   9  -4  -2 712.886 169.706   1
   9   4  -2 673.396 190.413   1
  -9   4   2 762.449 226.909  10
   9  -4  -2 862.233 118.161   4
   9   4  -2 935.284 133.277   4
   9   4  -1 1552.99 150.683  18
   9  -4  -1 1554.52 176.860   1
   9   4  -1 1681.72 203.513   1
  -9   4   1 1312.65 147.665  20
  -9   4   1 1946.91 242.065  10
   9   4  -1 1840.45 208.918   9
   9  -4  -1 1723.09 121.963   4
   9   4  -1 2052.79 141.480   4
   9  -4   0 13953.1 298.987  17
   9   4   0 12711.0 279.969  18
   9  -4   0 11757.2 317.485   1
   9   4   0 12253.1 343.636   1
  -9   4   0 12960.7 272.440  20
   9  -4   0 12752.2 243.020   4
   9   4   0 13823.4 258.665   4
  -9   4   0 13079.0 382.908  10
   9   4   0 12046.4 380.695   9
   9   4   1 14152.9 291.048  29
  -9   4  -1 14756.4 400.544  10
   9   4   1 13701.5 406.411   9
   9   4   1 14070.8 309.892  35
   9   4   1 13955.6 321.445  36
   9  -4   1 15031.6 311.839  17
   9   4   1 13611.7 297.762  18
   9  -4   1 13374.5 334.261   1
   9   4   1 13647.8 362.664   1
  -9   4  -1 14136.6 282.506  20
   9  -4   1 13660.9 320.090  32
   9  -4   1 13551.5 253.243   4
   9   4   1 14328.0 269.477   4
  -9   4  -2 487.769 215.794  10
   9   4   2 336.423 229.987   9
   9   4   2 388.238 162.996  29
  -9   4  -2 460.378 142.148  20
   9  -4   2 443.874 213.229  32
   9   4   2 619.046 167.645  18
   9  -4   2 675.571 186.059  17
   9   4   2 671.437 193.739  35
   9   4   2 531.928 214.700  36
   9   4   2 536.638 134.969   3
   9   4   3 25725.4 456.736  29
  -9   4  -3 25958.4 442.765  20
   9  -4   3 26400.6 495.744  32
   9  -4   3 26795.8 457.076  17
   9   4   3 25540.4 481.893  35
   9   4   3 25320.9 491.816  36
   9  -4   3 25287.6 417.314   3
   9   4   3 26040.1 427.789   3
   9   4   4 6523.67 231.378  29
  -9   4  -4 6415.68 194.115  20
   9  -4   4 6714.27 285.190  32
   9  -4   4 6864.25 220.762  17
   9   4   4 7219.57 259.762  35
   9   4   4 7213.99 285.107  36
   9  -4   4 5873.45 166.731   3
   9   4   4 6054.77 183.389   3
   9  -4   5 1588.88 130.913   3
   9   4   5 1651.87 143.019   3
   9   4   5 1564.69 158.628  22
  -9   4  -5 1715.92 150.287  20
   9  -4   5 1966.10 268.894  32
   9  -4   5 1808.76 171.549  17
   9   4   5 1725.21 186.945  18
   9   4   5 1918.59 203.499  29
   9   4   5 2082.95 235.533  35
   9   4   5 1840.11 265.088  36
   9   4   6 41599.3 690.117  35
   9   4   6 38910.3 646.920  18
  -9   4  -6 38272.7 628.471  20
   9  -4   6 41457.3 693.281  32
   9   4   6 41035.6 666.497  26
   9   4   6 40109.6 659.771  29
   9   4   7 1446.77 244.065  35
   9   4   7 1352.94 161.083  18
  -9   4  -7 1351.01 127.250  20
   9   4   7 1358.14 188.102  26
   9   4   7 1298.04 204.165  29
  -9   4  -8 57.8562 103.475  20
   9   4   8 206.087 192.090  29
   9   4   8 89.0555 132.485  18
   9  -4   8 118.697 229.452  32
   9   4   8 268.630 238.686  36
   9   4   9 2151.58 174.500  29
   9  -4   9 2199.10 202.731  32
   9   4   9 2401.03 210.580  35
   9   4   9 2582.42 205.908  36
   9  -4  10 1161.43 141.651  32
   9  -4  10 1227.91 80.3623  12
   9   4  10 1287.66 134.553  29
   9  -4  11 6964.80 155.505  35
   9   4  11 7145.76 151.536  29
  -9  -5  13 1358.96 91.5173  24
  -9   5  12 8885.17 201.325  34
  -9   5  12 9286.81 174.648  11
  -9  -5  11 109.689 77.0192   5
  -9   5  11 131.394 102.627  11
  -9  -5  11 39.4204 123.121  15
  -9  -5  10 886.688 92.7589   5
  -9   5  10 1136.80 122.105  11
  -9  -5  10 1106.25 146.034  15
  -9  -5   9 9411.62 188.942   5
  -9   5   9 9782.43 212.860  11
  -9  -5   9 9895.84 225.941  15
  -9  -5   8 10427.5 206.545   5
  -9   5   8 10408.6 218.935   5
  -9  -5   8 11093.7 242.785  15
  -9   5   8 11028.0 230.098  11
   9   5  -7 1952.76 127.841   4
  -9   5   7 1796.54 134.327  11
  -9  -5   7 1834.98 115.383   5
  -9   5   7 1897.71 130.434   5
   9  -5  -6 9132.13 192.940   4
   9   5  -6 9116.90 200.657   4
  -9  -5   6 8929.09 185.407   5
  -9   5   6 8738.25 197.265   5
  -9   5   6 9055.38 203.181  11
  -9   5   5 1085.11 125.487   5
   9   5  -5 1035.20 131.943  16
   9  -5  -5 1094.64 117.085   4
   9   5  -5 1009.69 124.402   4
  -9   5   5 1053.52 112.644  11
   9  -5  -4 11852.5 227.363   4
   9   5  -4 12278.7 235.284   4
   9  -5  -3 243.661 105.130   4
   9   5  -3 192.399 117.276   4
   9   5  -3 64.8087 135.942  18
  -9   5   2 7628.36 325.349  10
   9  -5  -2 7422.99 244.125  17
   9   5  -2 7683.45 206.314  18
   9  -5  -2 7336.15 166.436   4
   9   5  -2 7863.38 180.177   4
   9   5  -2 6951.06 206.430  26
  -9   5   1 10691.1 245.338  20
  -9   5   1 9927.40 354.010  10
   9  -5  -1 10509.4 271.483  17
   9   5  -1 10110.7 244.559  18
   9  -5  -1 9946.03 200.894   4
   9   5  -1 10560.0 214.990   4
   9   5  -1 9974.37 252.736  26
   9   5   0 1881.25 171.122  18
  -9   5   0 1823.85 162.325  20
   9  -5   0 1926.68 110.100   4
   9   5   0 2064.92 127.078   4
   9   5   0 1679.30 218.408   9
  -9   5  -1 1487.39 160.438  20
   9  -5   1 1551.14 200.360  32
   9  -5   1 1636.68 109.163   4
   9  -5   1 1721.35 201.956  17
   9   5   1 1691.15 177.382  18
   9  -5   2 28939.7 476.498   3
   9   5   2 29002.0 484.612   3
  -9   5  -2 30410.8 509.458  20
   9  -5   2 32503.2 542.742  32
   9  -5   2 31848.4 527.186  17
   9   5   2 30698.3 518.358  18
   9   5   2 32657.2 542.111  35
   9   5   2 31088.1 522.130  29
   9   5   3 5849.74 240.265  26
   9   5   3 6269.50 229.377  29
  -9   5  -3 6143.92 196.340  20
   9  -5   3 6301.41 264.856  32
   9  -5   3 6283.56 228.981  17
   9   5   3 6132.06 241.534  35
   9   5   3 6547.37 274.970  36
   9  -5   3 5301.11 148.731   3
   9   5   3 5438.23 159.494   3
   9  -5   4 20677.4 342.326   3
   9   5   4 20235.7 350.250   3
   9   5   4 21195.2 393.028  22
  -9   5  -4 20222.1 373.494  20
   9  -5   4 20860.2 440.861  32
   9  -5   4 21287.8 389.899  17
   9   5   4 20612.5 387.457  18
   9   5   4 20708.0 426.382  35
   9   5   4 20358.8 432.160  36
   9   5   4 19828.7 395.732  29
   9   5   5 4382.29 218.462  29
   9   5   5 4556.00 231.148  26
   9   5   5 4106.26 182.464  22
  -9   5  -5 4119.95 170.776  20
   9  -5   5 4998.25 277.767  32
   9   5   5 3709.88 166.852  16
   9  -5   5 3819.92 195.726  17
   9   5   5 3857.96 196.210  18
   9  -5   5 2842.97 128.238   3
   9   5   5 5044.38 261.359  35
   9   5   6 1606.92 239.972  35
   9  -5   6 1252.41 156.291  17
   9   5   6 1276.21 168.274  18
  -9   5  -6 1261.41 145.206  20
   9   5   6 1227.75 203.460  29
   9  -5   6 1459.52 261.548  32
   9   5   6 1268.88 202.396  26
  -9   5  -7 3831.51 145.920  20
   9   5   7 2973.15 211.383  29
   9   5   7 3878.93 170.253  18
   9   5   7 2823.66 249.913  36
   9   5   7 3170.47 194.822  26
   9   5   8 19140.6 354.783  29
  -9   5  -8 18042.7 310.306  20
   9   5   9 4120.60 171.028  29
  -9   5  -9 3774.08 105.710  20
   9  -5   9 4002.14 196.993  32
   9   5  10 1452.21 122.604  29
   9  -5  10 1205.53 118.076  32
   9  -5  11 137.085 62.5395  36
   9  -5  11 151.030 61.7341  35
  -9  -6  13 6800.80 129.579  24
  -9   6  12 957.946 112.177  34
  -9  -6  12 935.933 89.4206  15
  -9  -6  11 642.604 114.322  15
  -9   6  11 641.269 87.9518  11
  -9  -6  10 279.932 124.930  15
  -9   6  10 349.672 103.013  11
  -9  -6   9 736.041 139.473  15
  -9   6   9 725.976 113.224  11
  -9  -6   8 136.743 138.299  15
  -9   6   8 106.398 116.785  11
  -9  -6   7 40020.7 628.577  15
  -9   6   7 39980.2 621.398  11
  -9   6   6 25022.6 410.953  11
   9   6  -5 24581.4 426.258  16
  -9   6   5 26220.0 415.340  11
   9   6  -4 3686.34 165.039  16
   9   6  -3 1919.95 156.833  16
   9  -6  -2 15418.8 329.760  17
   9   6  -2 15055.9 300.053  18
   9  -6  -1 44061.0 700.573  17
   9   6  -1 43672.7 690.752  18
   9   6   0 887.690 182.810  26
   9   6   0 1097.90 169.494  18
   9  -6   0 940.505 205.960  17
   9   6   1 33125.6 556.169  18
   9   6   1 33098.5 567.384  26
  -9   6  -1 33916.8 549.818  20
   9  -6   2 398.575 214.086  32
   9   6   2 631.142 178.719  18
   9   6   2 670.565 166.076  16
   9  -6   2 500.979 203.330  17
   9   6   2 557.261 184.664  26
   9   6   2 531.662 140.877  21
  -9   6  -2 634.420 158.333  20
[truncated: 79,454 more chars]
